# Supplementary material for: Substantial deletion overlap among divergent Arabidopsis genomes revealed by intersection of short reads and tiling arrays
Source: Genome Biol. 2010 Jan 12;11(1):R4. doi: 10.1186/gb-2010-11-1-r4 (PMC2847716; doi:10.1186/gb-2010-11-1-r4)
Supplement: Additional file 2 — Experimentally tested deletions predicted in Eil-0 and Tsu-1, positions and primer sequences. [file gb-2010-11-1-r4-S2.xls]

## Sheet: Sheet1
Large predicted deletions (tiling array signal ratio < -1.5, no read coverage over ≥ 300 bp) verified experimentally by PCR
position on chromosome 1 (TAIR8.0 annotation)	forward primer	reverse primer
Eil-0
Chr1_5463592-5463941	AAGGACGCCTTGATTTTGG	CATGAAATTGCGTCTCCATc	not detected by Breakdancer algorithm
Chr1_7742357-7742701	CAGATTCCTCCACCTCTTCG	ttgtggcaacgttgaggtat
Chr1_8929553-8929969	AGATAGGGTGAAAGAGGATCACC	CTTTCACAGGATGGCTGATG
Chr1_8930631-8931194	AGCCTGCTGAAGTCCTTGAT	GCAAGGGCCCTAAACACTC
Chr1_8931504-8931886	AGCCCCTGATATTCCAACAA	AAATGGGAACCAGGGGTTAT
Chr1_11097377-11098040	GCCGAGAAGACACAATACAGC	GCTTTATGTGCTCGGTTCCT
Chr1_11098070-11098483	AGATTCGTCGATTTCCCAAA	AATGGGAACACAGGTGGTTT
Chr1_11239235-11239570	CTGGCATTGGTATCTTGACG	cgtatggaacataaaggctacatt	not detected by Breakdancer algorithm
Chr1_11523709-11524096	tttttacctcttcactctcttttcc	tataatcaccttcgcggtca	not detected by Breakdancer algorithm
Chr1_13005817-13006164	TTATCCACATCGATTCCAACC	TGAGCGAGGATCAACTTCAA	not detected by Breakdancer algorithm
Chr1_13677281-13677946	gggaaagttgcaaaaccaag	gcggagttacacaggtcctc	not detected by Breakdancer algorithm
Chr1_17364307-17364865	TTTGCCTGCTAGGTATGATGG	CATGTTGAGCTGGTGCAAAG
Chr1_17366142-17366565	AACCCTCCTGTTGTTACTTGTGA	CACAACTGTCAAAAGCACTCCT
Chr1_17673969-17674350	AGCTGCAAAGAGTGAAGCTG	tcagacgagacccgtacaaa	not detected by Breakdancer algorithm
Chr1_21621286-21621809	ccttgataacgttggtgacg	ctggatatgaggcaacaaa	not detected by Breakdancer algorithm
Chr1_21623252-21623667	gacgttctcgtgtggtgaga	gctaccataatgcagacttcaaa	not detected by Breakdancer algorithm
Chr1_21744295-21744633	aaaaacaaattagtgcattgaacatt	caattccgctccctttctatt	not detected by Breakdancer algorithm
Chr1_22957181-22957569	GTTTCATTGCCCCGTAACAC	AGGTCGGAACTTTGGATTAGC	not detected by Breakdancer algorithm
Chr1_23284670-23285047	ctcggaaccaagaaaccaag	agccgccaataatattttcc	not detected by Breakdancer algorithm
Chr1_23706661-23707014	GTGGTTAGGGGAAATCACGA	CTCCAATTTGAAGGCACTCC	not detected by Breakdancer algorithm
Chr1_23709766-23710282	AACTGTTTGCGCATGTGACT	aagcgagatcctgttttgga	not detected by Breakdancer algorithm
Chr1_25016234-25016573	GTCGTCGGCATAAGAACCTC	ttggttaaggaatcggtggt
Chr1_27414834-27415216	GCTGGCTTCTTGAAGGTCAT	CGTCAAGAATCCGACTGGA	not detected by Breakdancer algorithm
Chr1_27421842-27422194	GCTTTCTTCACCGATTCCTG	CAAGCTGCTTTTCAGTGGTG	not detected by Breakdancer algorithm
Chr1_27422271-27422755	CCATCAAGCCAAAACATCTG	AGCTCCTGATGAAAGTGTTATGG	not detected by Breakdancer algorithm
Chr1_27422804-27423157	ACGCTGTATACCCTCCCAGA	TCAAGAGTCGAGCTGGTTTG	not detected by Breakdancer algorithm
Tsu-1
Chr1_4293028-4293227	agccaattatatgtatattccgtgta	gcacataatttgcatcaccaat
Chr1_12378505-12378741	tagagcggaatgggtctgat	tggcacgagtgactccttag
Chr1_12408699-12408895	ATCACAGGAAACAGCTCCA	AGCTGTATGAAGAGGGATCTGAA
Chr1_13120034-13120258	ACACAAGCGGCTGACTGAC	CAACATTTCATGCAAAGACGA
Chr1_13607235-13607441	catggaggtgaacaagatcg	ACAGTCGTGTGCTGGGACTA
Chr1_16109753-16109951	AGCTCATCTTGCGTCTCAAAG	TTGATCCAACGAAGAAACTCC
Chr1_16313688-16313886	TATCTCCATctccgccgtat	AGGTAACCGGCAGATTTGAA
Chr1_16419499-16419676	gagactttacgcacgaacctg	tcccccgtacactttcacc
Chr1_17364562-17364865	TGGTTGGAGCGAGAGATAAAG	CGAGCCTACTATGCCACAGA
Chr1_17674077-17674274	tgtaccctccccaaagtatca	tcagacgagacccgtacaaa
Chr1_22565288-22565529	tgaatttggattgtgcaaaga	accatcacccaaatgaatcac
Chr1_22957218-22957426	GTTTCATTGCCCCGTAACAC	TATGCCCGTACATCCCTCA
Chr1_22960685-22960886	tttcgacatcacaacatcatca	gattggatatcactgagacacttga
Chr1_23284703-23284948	cggcaagcaaagacactaga	ggagtgtcgtgggtttgttt
Chr1_24223564-24223761	TGCTCCGAGACAAAAGCAG	gatgcaacagAAAAATTCAACG
Chr1_25014831-25015035	tgcacgtgtcttcttttgct	TCCATACCGGGATCTACAAAA
Chr1_27413699-27413895	ggacaaagaatcccacaagc	TTTGCTTGATTTTTGCGTTG
Chr1_27421842-27422050	CTTCACCGATTCCTGACCAT	CTCAGGGGATGCCAAACTT
Chr1_29810191-29810468	CTCAGGTTGGCCTCTCACA	AGTTTTCATGGGAAGCGTTG
Chr1_30423432-30423630	GGCCAAACTACAGGCACTTC	ttgcattacgtcttcacttcgt
Chr1_30431534-30431804	CGAATACATCGctgaaaaag	AGCTCCATTCAGTTTGACCAG
Predicted deletions (tiling array signal ratio < -1.0, no read coverage over ≥ 100 bp) verified experimentally by PCR in Lc-0
position on chromosome 1 (TAIR8.0 annotation)	forward primer	reverse primer
Chr1 1288270 1288774	GCTTCTCGCTTAAATTCCTATTTG	GGATCAAAAATCCGGTTAGATTTC
Chr1 3196239 3196403	AAGAACTCACCAAAAACAAAAGCC	CATATGTAGTATGCTCCGTTAAGT
Chr1 7408824 7409879	GTCCATAAACACTCTTACATTCTC	TACATATGTTGACAAAGTGCAGGT
Chr1 8676343 8676960	TCATTCTCTTCAGTGGTTTCTTGT	GTTACACGTCTTACGATTACTACA
Chr1 9840435 9840743	TCCACATTCTTCTACCAATAACAG	GAAAAGGAAATTTTGCAACGTGAC	not detected by Breakdancer algorithm
Chr1 10700286 10700998	AAGAAAGTTGTGGGTTGTAAATGG	GTTTAGTTAGAATGTCTGCAACCT
Chr1 11478349 11478483	GAAACAATATGGAGTTACCAAGGA	TGAGAAGGAGTTAATTTGTTAGCC
Chr1 11593691 11594136	AGTGGTTGTATTTTCCATGTCTTG	TGTGTCAAAATGCATCTTCTCTAG
Chr1 11868888 11869621	ATGATTAACCACATTTGACCTCTC	GTTATATATGTCACATGATTGCCG
Chr1 12546283 12546570	TTTAATCCTCAGTTTCCAAACCAG	AGAAGGAACATGATGCATAATGGA
Chr1 12646214 12646430	CTTCCAATTCTAAACTCTCATCAC	AAGAAGATCCAGATGTTGTTGTAC
Chr1 13119489 13120258	TGTAGGTATGATCTCATGAGTTCT	GAGAGAAGGAAAAACAAAGCATTG
Chr1 13255163 13255481	AACTTGTTGGTCTATTAAGCACTG	TTGAACTTTCCATGGATCCTTTAG
Chr1 13454723 13455478	CAAATTGAAGGATAAGTCTTGGGT	TGTGTAAATTATGGACAGCTCAAG
Chr1 14052141 14052761	ATCGAGGTGATTGTGCAATATATG	ACTCTAGGCATTTGACTGATTAAC
Chr1 29522126 29522670	GGATTTGAGTTTTCTATTGGTCTG	AAGATGAACCACACACATAAAACC	not detected by Breakdancer algorithm
Chr1 29613472 29614804	TTAGTATGTCAACAAACTCGAGAG	GGTTACTTTCTTGAGAAAGCAACA
