# Supplementary material for: Substantial deletion overlap among divergent Arabidopsis genomes revealed by intersection of short reads and tiling arrays
Source: Genome Biol. 2010 Jan 12;11(1):R4. doi: 10.1186/gb-2010-11-1-r4 (PMC2847716; doi:10.1186/gb-2010-11-1-r4)
Supplement: Additional file 4 — Deletions predicted from paired end reads of the Eil-0 and Lc-0 genomes by the Breakdancer algorithm. [file gb-2010-11-1-r4-S4.xls]

## Sheet: Santuari_et_al_Supp_Tab_2
Prediction of deletions from the Eil-0 and Lc-0 reads with the breakdancer algorithm; only deletions that contained at least one of the unique tiles considered in the UHTS/tiling array interesetion approach were considered (>99% of all);
accession	supporting paired end reads	chromosome	start	end	length of deletion in bp	number of unique tiles in deletion	tiles with zero coverage, <-1.0 tiling signal ratio among them
EIL0	6	Chr1	13201195	13202603	1409	1	0
EIL0	8	Chr4	16617591	16618446	856	1	0
EIL0	7	Chr5	971374	971578	205	1	0
EIL0	4	Chr5	2461559	2461759	201	1	0
EIL0	5	Chr5	10681258	10682255	998	1	0
EIL0	9	Chr1	2788389	2800698	12310	2	0
EIL0	2	Chr1	19543340	19543531	192	2	0
EIL0	3	Chr1	21452255	21452483	229	2	0
EIL0	5	Chr1	24302384	24303287	904	2	0
EIL0	3	Chr1	28541083	28542508	1426	2	0
EIL0	9	Chr2	9070211	9071367	1157	2	0
EIL0	7	Chr2	9867000	9867596	597	2	0
EIL0	8	Chr3	1143129	1143593	465	2	0
EIL0	11	Chr3	2921694	2923304	1611	2	0
EIL0	10	Chr3	8596069	8596981	913	2	0
EIL0	4	Chr3	13435972	13436212	241	2	0
EIL0	8	Chr3	18066230	18067022	793	2	0
EIL0	2	Chr3	18073722	18074081	360	2	0
EIL0	7	Chr3	23071956	23072180	225	2	0
EIL0	2	Chr4	8753631	8753828	198	2	0
EIL0	10	Chr4	9111552	9112139	588	2	0
EIL0	7	Chr4	15566499	15566826	328	2	0
EIL0	3	Chr4	18413116	18413335	220	2	0
EIL0	8	Chr5	3560720	3560945	226	2	0
EIL0	5	Chr5	24223396	24223847	452	2	0
EIL0	3	Chr1	11514168	11514350	183	3	0
EIL0	4	Chr1	13467481	13467664	184	3	0
EIL0	2	Chr1	17248532	17248719	188	3	0
EIL0	4	Chr1	18303889	18304817	929	3	0
EIL0	11	Chr1	19468708	19470632	1925	3	0
EIL0	8	Chr1	20512458	20513091	634	3	0
EIL0	10	Chr1	23655227	23655687	461	3	0
EIL0	8	Chr1	28597630	28597999	370	3	0
EIL0	7	Chr2	2758532	2758722	191	3	0
EIL0	2	Chr2	4742057	4742298	242	3	0
EIL0	5	Chr2	6643520	6643706	187	3	0
EIL0	4	Chr2	10077151	10078046	896	3	0
EIL0	2	Chr2	15483416	15483613	198	3	0
EIL0	8	Chr2	16380162	16380598	437	3	0
EIL0	8	Chr2	16821337	16821682	346	3	0
EIL0	2	Chr2	19107438	19107649	212	3	0
EIL0	10	Chr3	5839281	5840260	980	3	0
EIL0	6	Chr3	10709832	10710416	585	3	0
EIL0	4	Chr4	3582117	3582354	238	3	0
EIL0	10	Chr4	13887221	13888114	894	3	0
EIL0	3	Chr5	2400713	2400918	206	3	0
EIL0	3	Chr5	10480229	10480411	183	3	0
EIL0	10	Chr5	13248865	13249317	453	3	0
EIL0	4	Chr5	17493680	17494015	336	3	0
EIL0	5	Chr5	17813325	17814015	691	3	0
EIL0	15	Chr5	20267194	20267376	183	3	0
EIL0	2	Chr5	20955716	20955934	219	3	0
EIL0	7	Chr1	1476437	1476734	298	4	0
EIL0	3	Chr1	3360494	3361340	847	4	0
EIL0	6	Chr1	5699853	5701069	1217	4	0
EIL0	4	Chr1	7505942	7506150	209	4	0
EIL0	2	Chr1	11351434	11352439	1006	4	0
EIL0	3	Chr1	13711040	13711298	259	4	0
EIL0	6	Chr1	17598978	17599635	658	4	0
EIL0	13	Chr1	18551746	18552057	312	4	0
EIL0	7	Chr1	19230061	19230281	221	4	0
EIL0	10	Chr1	23194369	23194738	370	4	0
EIL0	2	Chr1	23936917	23937111	195	4	0
EIL0	12	Chr1	24775812	24776712	901	4	0
EIL0	5	Chr1	24888224	24888411	188	4	0
EIL0	7	Chr1	24911177	24912277	1101	4	0
EIL0	8	Chr1	26310588	26311172	585	4	0
EIL0	7	Chr1	26725930	26726117	188	4	0
EIL0	10	Chr1	29779112	29780027	916	4	0
EIL0	2	Chr1	24356779	24356962	184	4	0
EIL0	5	Chr2	6304253	6305081	829	4	0
EIL0	9	Chr2	8037041	8037270	230	4	0
EIL0	5	Chr2	12787597	12788036	440	4	0
EIL0	3	Chr2	16346541	16346733	193	4	0
EIL0	3	Chr3	7637163	7637389	227	4	0
EIL0	5	Chr3	12980147	12980334	188	4	0
EIL0	4	Chr3	17114226	17114422	197	4	0
EIL0	11	Chr3	18841845	18842906	1062	4	0
EIL0	11	Chr4	417481	418148	668	4	0
EIL0	5	Chr4	514732	514934	203	4	0
EIL0	3	Chr4	6376576	6379141	2566	4	0
EIL0	5	Chr4	9284717	9284975	259	4	0
EIL0	3	Chr4	11796194	11796427	234	4	0
EIL0	8	Chr4	12892298	12892770	473	4	0
EIL0	2	Chr4	18510359	18510552	194	4	0
EIL0	4	Chr4	5924	6471	548	4	0
EIL0	11	Chr5	7069960	7070519	560	4	0
EIL0	9	Chr5	8398054	8398418	365	4	0
EIL0	2	Chr5	8831459	8831659	201	4	0
EIL0	2	Chr5	14284242	14284430	189	4	0
EIL0	8	Chr5	14710627	14711314	688	4	0
EIL0	8	Chr5	15460561	15460843	283	4	0
EIL0	10	Chr5	17102740	17104156	1417	4	0
EIL0	8	Chr5	20113853	20114045	193	4	0
EIL0	2	Chr5	20162483	20162742	260	4	0
EIL0	3	Chr5	23448739	23450124	1386	4	0
EIL0	3	Chr5	16771112	16771294	183	4	0
EIL0	4	Chr1	16115048	16115377	330	5	0
EIL0	7	Chr1	349877	350072	196	5	0
EIL0	2	Chr1	2513129	2513327	199	5	0
EIL0	10	Chr1	5679231	5681863	2633	5	0
EIL0	6	Chr1	11031341	11031533	193	5	0
EIL0	3	Chr1	12736717	12736902	186	5	0
EIL0	2	Chr1	14211109	14211473	365	5	0
EIL0	2	Chr1	17314401	17314592	192	5	0
EIL0	3	Chr1	18202820	18203001	182	5	0
EIL0	5	Chr1	20170302	20171216	915	5	0
EIL0	11	Chr1	22935290	22936239	950	5	0
EIL0	2	Chr1	24129597	24129833	237	5	0
EIL0	4	Chr2	12128783	12129112	330	5	0
EIL0	2	Chr2	132607	132801	195	5	0
EIL0	5	Chr2	749249	749584	336	5	0
EIL0	7	Chr2	3735112	3735344	233	5	0
EIL0	3	Chr2	7775172	7775366	195	5	0
EIL0	7	Chr2	7926792	7926983	192	5	0
EIL0	4	Chr2	9029932	9030150	219	5	0
EIL0	5	Chr2	9036840	9037765	926	5	0
EIL0	2	Chr2	16883098	16884266	1169	5	0
EIL0	5	Chr3	1031421	1031708	288	5	0
EIL0	7	Chr3	10083247	10084067	821	5	0
EIL0	7	Chr3	10666756	10667032	277	5	0
EIL0	3	Chr3	18884483	18884882	400	5	0
EIL0	4	Chr3	18937059	18937372	314	5	0
EIL0	7	Chr3	22544170	22544721	552	5	0
EIL0	3	Chr3	14265616	14265832	217	5	0
EIL0	2	Chr4	5414438	5414705	268	5	0
EIL0	6	Chr4	5852824	5853074	251	5	0
EIL0	2	Chr4	8139605	8139795	191	5	0
EIL0	2	Chr4	12064270	12064456	187	5	0
EIL0	5	Chr4	15330457	15330646	190	5	0
EIL0	4	Chr4	15631272	15631525	254	5	0
EIL0	6	Chr4	16920924	16921204	281	5	0
EIL0	4	Chr4	17263064	17263310	247	5	0
EIL0	2	Chr5	1896160	1896377	218	5	0
EIL0	13	Chr5	5097377	5098538	1162	5	0
EIL0	2	Chr5	7877067	7877254	188	5	0
EIL0	5	Chr5	8101374	8101677	304	5	0
EIL0	2	Chr5	12599478	12599688	211	5	0
EIL0	3	Chr5	16659263	16659620	358	5	0
EIL0	2	Chr5	17060556	17061173	618	5	0
EIL0	7	Chr5	18507790	18512454	4665	5	0
EIL0	8	Chr5	26250293	26250766	474	5	0
EIL0	3	Chr1	3342329	3343053	725	6	0
EIL0	7	Chr1	7985039	7986409	1371	6	0
EIL0	8	Chr1	8189884	8190552	669	6	0
EIL0	4	Chr1	10443852	10444095	244	6	0
EIL0	7	Chr1	11124491	11125100	610	6	0
EIL0	5	Chr1	11782445	11783025	581	6	0
EIL0	8	Chr1	11789385	11794077	4693	6	0
EIL0	8	Chr1	12302909	12303217	309	6	0
EIL0	4	Chr1	17334842	17335505	664	6	0
EIL0	4	Chr1	20983049	20984493	1445	6	0
EIL0	3	Chr1	21511386	21511749	364	6	0
EIL0	2	Chr1	24889000	24889220	221	6	0
EIL0	5	Chr1	25663603	25663967	365	6	0
EIL0	9	Chr1	27714143	27714385	243	6	0
EIL0	9	Chr1	28109116	28109442	327	6	0
EIL0	9	Chr1	8370968	8371182	215	6	0
EIL0	3	Chr2	15971431	15971662	232	6	0
EIL0	6	Chr2	5029088	5029298	211	6	0
EIL0	3	Chr2	7963085	7963530	446	6	0
EIL0	6	Chr2	10245979	10246503	525	6	0
EIL0	8	Chr2	10813792	10814644	853	6	0
EIL0	10	Chr2	12563692	12564289	598	6	0
EIL0	7	Chr2	12573190	12585515	12326	6	0
EIL0	3	Chr2	12724065	12724388	324	6	0
EIL0	3	Chr2	13428956	13433718	4763	6	0
EIL0	3	Chr3	15960413	15960703	291	6	0
EIL0	3	Chr3	18514644	18514931	288	6	0
EIL0	2	Chr3	22950671	22950963	293	6	0
EIL0	7	Chr3	6486275	6487256	982	6	0
EIL0	3	Chr3	9472350	9473366	1017	6	0
EIL0	5	Chr3	9829898	9830636	739	6	0
EIL0	4	Chr3	10346418	10346871	454	6	0
EIL0	4	Chr3	14388572	14388771	200	6	0
EIL0	2	Chr3	15414635	15414863	229	6	0
EIL0	3	Chr3	16044701	16044982	282	6	0
EIL0	9	Chr3	16579278	16579740	463	6	0
EIL0	8	Chr3	19447815	19448438	624	6	0
EIL0	3	Chr3	19531577	19532202	626	6	0
EIL0	8	Chr3	22706508	22711495	4988	6	0
EIL0	2	Chr4	2355381	2355645	265	6	0
EIL0	3	Chr4	8801425	8801725	301	6	0
EIL0	2	Chr4	1011932	1012164	233	6	0
EIL0	12	Chr4	1063332	1064190	859	6	0
EIL0	2	Chr4	1189937	1190311	375	6	0
EIL0	2	Chr4	2654343	2655246	904	6	0
EIL0	3	Chr4	6016115	6016340	226	6	0
EIL0	2	Chr4	6413971	6414642	672	6	0
EIL0	3	Chr4	6428502	6429952	1451	6	0
EIL0	5	Chr4	6877341	6877649	309	6	0
EIL0	2	Chr4	10825481	10825757	277	6	0
EIL0	5	Chr4	11751656	11752258	603	6	0
EIL0	8	Chr4	13486816	13487047	232	6	0
EIL0	3	Chr4	18526285	18526525	241	6	0
EIL0	5	Chr5	15081321	15081630	310	6	0
EIL0	2	Chr5	21863391	21863647	257	6	0
EIL0	7	Chr5	4970192	4971049	858	6	0
EIL0	5	Chr5	6398011	6398423	413	6	0
EIL0	11	Chr5	6925984	6926468	485	6	0
EIL0	2	Chr5	7044475	7044677	203	6	0
EIL0	5	Chr5	9638973	9640085	1113	6	0
EIL0	7	Chr5	9760340	9760591	252	6	0
EIL0	4	Chr5	9843493	9843724	232	6	0
EIL0	5	Chr5	10844038	10844251	214	6	0
EIL0	4	Chr5	14292961	14293161	201	6	0
EIL0	3	Chr5	17898921	17899211	291	6	0
EIL0	10	Chr5	19704539	19705296	758	6	0
EIL0	16	Chr5	19947395	19948785	1391	6	0
EIL0	9	Chr1	4598885	4599230	346	7	0
EIL0	2	Chr1	12059675	12059981	307	7	0
EIL0	7	Chr1	15530764	15531043	280	7	0
EIL0	4	Chr1	18418865	18419187	323	7	0
EIL0	3	Chr1	24572155	24572458	304	7	0
EIL0	8	Chr1	1160178	1161255	1078	7	0
EIL0	4	Chr1	4109988	4111024	1037	7	0
EIL0	2	Chr1	4209157	4209681	525	7	0
EIL0	2	Chr1	5862903	5863552	650	7	0
EIL0	4	Chr1	6262556	6263458	903	7	0
EIL0	4	Chr1	7352868	7365238	12371	7	0
EIL0	2	Chr1	11284006	11284527	522	7	0
EIL0	5	Chr1	12183350	12184022	673	7	0
EIL0	3	Chr1	14169440	14169808	369	7	0
EIL0	12	Chr1	17565580	17566316	737	7	0
EIL0	7	Chr1	17717154	17718346	1193	7	0
EIL0	6	Chr1	19394238	19394764	527	7	0
EIL0	3	Chr1	19732052	19733666	1615	7	0
EIL0	11	Chr1	21135383	21135763	381	7	0
EIL0	3	Chr1	23749295	23749655	361	7	0
EIL0	15	Chr1	25597875	25598558	684	7	0
EIL0	3	Chr1	25853387	25853614	228	7	0
EIL0	4	Chr2	6100485	6100775	291	7	0
EIL0	2	Chr2	7684678	7684978	301	7	0
EIL0	4	Chr2	8831195	8831484	290	7	0
EIL0	10	Chr2	3086862	3087121	260	7	0
EIL0	2	Chr2	3828570	3828987	418	7	0
EIL0	5	Chr2	6389814	6391158	1345	7	0
EIL0	8	Chr2	11775850	11776275	426	7	0
EIL0	5	Chr2	13239859	13240710	852	7	0
EIL0	6	Chr2	15729264	15729484	221	7	0
EIL0	3	Chr3	12908480	12908760	281	7	0
EIL0	8	Chr3	3987655	3988440	786	7	0
EIL0	5	Chr3	6991470	6993229	1760	7	0
EIL0	9	Chr3	7279013	7280171	1159	7	0
EIL0	2	Chr3	7938322	7938664	343	7	0
EIL0	6	Chr3	9629280	9629524	245	7	0
EIL0	5	Chr3	11133393	11134008	616	7	0
EIL0	6	Chr3	16564277	16565434	1158	7	0
EIL0	14	Chr3	16572592	16574569	1978	7	0
EIL0	3	Chr3	17459299	17459557	259	7	0
EIL0	4	Chr3	19539949	19540769	821	7	0
EIL0	4	Chr3	22564171	22564524	354	7	0
EIL0	3	Chr4	6422659	6422992	334	7	0
EIL0	6	Chr4	10365127	10365410	284	7	0
EIL0	5	Chr4	2553487	2553985	499	7	0
EIL0	6	Chr4	2769986	2770224	239	7	0
EIL0	3	Chr4	5409461	5409897	437	7	0
EIL0	4	Chr4	5470846	5472393	1548	7	0
EIL0	3	Chr4	7623711	7624075	365	7	0
EIL0	5	Chr4	8728369	8730453	2085	7	0
EIL0	11	Chr4	11137445	11139373	1929	7	0
EIL0	3	Chr4	13770130	13770447	318	7	0
EIL0	15	Chr4	14031532	14031959	428	7	0
EIL0	8	Chr5	8560555	8560883	329	7	0
EIL0	3	Chr5	6047887	6048141	255	7	0
EIL0	4	Chr5	10804290	10804624	335	7	0
EIL0	3	Chr5	18575483	18575979	497	7	0
EIL0	4	Chr5	19118678	19119356	679	7	0
EIL0	5	Chr5	24361222	24362771	1550	7	0
EIL0	7	Chr5	24988084	24988445	362	7	0
EIL0	2	Chr1	5297269	5297578	310	8	0
EIL0	4	Chr1	12959328	12959745	418	8	0
EIL0	2	Chr1	21703625	21703917	293	8	0
EIL0	5	Chr1	22242080	22242371	292	8	0
EIL0	4	Chr1	22516611	22516892	282	8	0
EIL0	5	Chr1	11129021	11129327	307	8	0
EIL0	4	Chr1	13567558	13567962	405	8	0
EIL0	3	Chr1	17526205	17526483	279	8	0
EIL0	5	Chr1	21685156	21686188	1033	8	0
EIL0	3	Chr1	21735256	21735958	703	8	0
EIL0	3	Chr1	26143606	26143960	355	8	0
EIL0	6	Chr1	26555181	26555876	696	8	0
EIL0	5	Chr2	439724	440100	377	8	0
EIL0	4	Chr2	1495510	1495828	319	8	0
EIL0	3	Chr2	5619644	5619978	335	8	0
EIL0	3	Chr2	6055259	6055565	307	8	0
EIL0	4	Chr2	8593442	8593750	309	8	0
EIL0	5	Chr2	9710006	9710299	294	8	0
EIL0	6	Chr2	13913714	13915814	2101	8	0
EIL0	3	Chr3	5149666	5149977	312	8	0
EIL0	9	Chr3	12474807	12475126	320	8	0
EIL0	5	Chr3	15785924	15786233	310	8	0
EIL0	3	Chr3	10130018	10130303	286	8	0
EIL0	8	Chr3	11728805	11730040	1236	8	0
EIL0	3	Chr3	15584939	15585267	329	8	0
EIL0	4	Chr3	17281028	17281771	744	8	0
EIL0	9	Chr3	22579492	22581721	2230	8	0
EIL0	2	Chr4	2268843	2269151	309	8	0
EIL0	4	Chr4	7342486	7342814	329	8	0
EIL0	2	Chr4	13194753	13195095	343	8	0
EIL0	8	Chr4	14245650	14245982	333	8	0
EIL0	2	Chr4	17724023	17724331	309	8	0
EIL0	3	Chr4	216199	216494	296	8	0
EIL0	7	Chr4	378778	379660	883	8	0
EIL0	3	Chr4	2348014	2348304	291	8	0
EIL0	7	Chr4	5681722	5682688	967	8	0
EIL0	4	Chr4	6252318	6253030	713	8	0
EIL0	4	Chr4	8768460	8769366	907	8	0
EIL0	6	Chr4	9368655	9369364	710	8	0
EIL0	3	Chr4	16130508	16130793	286	8	0
EIL0	13	Chr5	1237208	1237529	322	8	0
EIL0	5	Chr5	5616345	5616676	332	8	0
EIL0	8	Chr5	10936637	10936977	341	8	0
EIL0	5	Chr5	15182814	15183141	328	8	0
EIL0	2	Chr5	20760972	20761316	345	8	0
EIL0	4	Chr5	7752787	7753215	429	8	0
EIL0	8	Chr5	8083622	8084285	664	8	0
EIL0	13	Chr5	8675267	8676493	1227	8	0
EIL0	2	Chr5	8748836	8749485	650	8	0
EIL0	8	Chr5	17663484	17663839	356	8	0
EIL0	9	Chr5	18517911	18518730	820	8	0
EIL0	5	Chr5	26211019	26211301	283	8	0
EIL0	11	Chr1	3421596	3421927	332	9	0
EIL0	4	Chr1	7793999	7794279	281	9	0
EIL0	3	Chr1	8509701	8510033	333	9	0
EIL0	8	Chr1	11407057	11407437	381	9	0
EIL0	3	Chr1	12957644	12958008	365	9	0
EIL0	8	Chr1	18945597	18945973	377	9	0
EIL0	3	Chr1	9077454	9077856	403	9	0
EIL0	6	Chr1	2657390	2657926	537	9	0
EIL0	8	Chr1	3729352	3729658	307	9	0
EIL0	2	Chr1	10802364	10803338	975	9	0
EIL0	4	Chr1	12240929	12241310	382	9	0
EIL0	7	Chr1	12853911	12855992	2082	9	0
EIL0	2	Chr1	15733582	15733958	377	9	0
EIL0	7	Chr1	16327855	16329788	1934	9	0
EIL0	8	Chr1	19088735	19090516	1782	9	0
EIL0	3	Chr1	22624175	22625976	1802	9	0
EIL0	2	Chr1	25783282	25783903	622	9	0
EIL0	3	Chr2	2425663	2426026	364	9	0
EIL0	3	Chr2	7887757	7888084	328	9	0
EIL0	9	Chr2	10314740	10315075	336	9	0
EIL0	12	Chr2	19177879	19178219	341	9	0
EIL0	3	Chr2	1380570	1381354	785	9	0
EIL0	3	Chr2	6091134	6092468	1335	9	0
EIL0	6	Chr2	11604340	11604988	649	9	0
EIL0	3	Chr2	12715762	12716214	453	9	0
EIL0	2	Chr2	17552765	17553883	1119	9	0
EIL0	6	Chr3	1408143	1408483	341	9	0
EIL0	11	Chr3	3807276	3812652	5377	9	0
EIL0	3	Chr3	5379297	5380265	969	9	0
EIL0	9	Chr3	14687548	14688729	1182	9	0
EIL0	4	Chr3	16511799	16512790	992	9	0
EIL0	7	Chr4	4872578	4872921	344	9	0
EIL0	7	Chr4	6097923	6098258	336	9	0
EIL0	6	Chr4	7016994	7017328	335	9	0
EIL0	4	Chr4	2430650	2432081	1432	9	0
EIL0	9	Chr4	8586964	8587419	456	9	0
EIL0	5	Chr4	10870693	10871695	1003	9	0
EIL0	5	Chr4	13316575	13317026	452	9	0
EIL0	7	Chr5	2388049	2388386	338	9	0
EIL0	5	Chr5	4242242	4242732	491	9	0
EIL0	9	Chr5	8769410	8770699	1290	9	0
EIL0	9	Chr5	18035706	18036027	322	9	0
EIL0	2	Chr5	22000776	22001090	315	9	0
EIL0	4	Chr5	26500216	26502633	2418	9	0
EIL0	5	Chr1	4507838	4508175	338	10	0
EIL0	8	Chr1	9883813	9884219	407	10	0
EIL0	4	Chr1	1430215	1431061	847	10	0
EIL0	3	Chr1	3023404	3024303	900	10	0
EIL0	6	Chr1	6911990	6912450	461	10	0
EIL0	3	Chr1	9202415	9202868	454	10	0
EIL0	8	Chr1	9865286	9867397	2112	10	0
EIL0	3	Chr1	11421984	11422488	505	10	0
EIL0	13	Chr1	21528618	21533518	4901	10	0
EIL0	2	Chr1	18793731	18796535	2805	10	0
EIL0	10	Chr2	5921310	5921670	361	10	0
EIL0	5	Chr2	5984152	5984583	432	10	0
EIL0	9	Chr2	8839001	8839356	356	10	0
EIL0	7	Chr2	15740447	15740923	477	10	0
EIL0	10	Chr2	19422707	19423040	334	10	0
EIL0	7	Chr2	9098179	9099231	1053	10	0
EIL0	5	Chr2	15573830	15575170	1341	10	0
EIL0	7	Chr2	16386587	16388019	1433	10	0
EIL0	4	Chr2	17099684	17102627	2944	10	0
EIL0	7	Chr2	17911479	17912496	1018	10	0
EIL0	10	Chr2	18172605	18173183	579	10	0
EIL0	2	Chr3	2783395	2783753	359	10	0
EIL0	5	Chr3	14487175	14487532	358	10	0
EIL0	3	Chr3	5621984	5624143	2160	10	0
EIL0	7	Chr3	8874877	8875713	837	10	0
EIL0	2	Chr3	11218640	11219291	652	10	0
EIL0	8	Chr3	16461718	16463562	1845	10	0
EIL0	3	Chr3	19144423	19145425	1003	10	0
EIL0	4	Chr4	5636206	5636537	332	10	0
EIL0	9	Chr4	5742183	5742565	383	10	0
EIL0	5	Chr4	8780272	8780694	423	10	0
EIL0	6	Chr4	9758083	9758432	350	10	0
EIL0	15	Chr4	993314	994326	1013	10	0
EIL0	8	Chr4	7652455	7653131	677	10	0
EIL0	3	Chr4	11696249	11696753	505	10	0
EIL0	3	Chr4	12948874	12949524	651	10	0
EIL0	7	Chr4	2323392	2323855	464	10	0
EIL0	14	Chr5	54628	54953	326	10	0
EIL0	4	Chr5	1017810	1018147	338	10	0
EIL0	5	Chr5	2475953	2476344	392	10	0
EIL0	9	Chr5	3676846	3677230	385	10	0
EIL0	9	Chr5	17609057	17609413	357	10	0
EIL0	9	Chr5	20187261	20187639	379	10	0
EIL0	6	Chr5	8896577	8897774	1198	10	0
EIL0	12	Chr5	18537275	18538274	1000	10	0
EIL0	6	Chr5	18936769	18937445	677	10	0
EIL0	3	Chr5	24835962	24837465	1504	10	0
EIL0	7	Chr1	20210198	20210629	432	11	0
EIL0	8	Chr1	3762094	3763018	925	11	0
EIL0	12	Chr1	17668659	17669923	1265	11	0
EIL0	5	Chr2	5014330	5014815	486	11	0
EIL0	2	Chr2	7573591	7574709	1119	11	0
EIL0	6	Chr3	3478203	3479267	1065	11	0
EIL0	3	Chr3	8100988	8102936	1949	11	0
EIL0	10	Chr3	9809319	9810434	1116	11	0
EIL0	3	Chr3	15749823	15750882	1060	11	0
EIL0	12	Chr3	18058380	18059027	648	11	0
EIL0	2	Chr4	16290830	16291213	384	11	0
EIL0	4	Chr4	6109115	6109941	827	11	0
EIL0	6	Chr4	8899040	8899984	945	11	0
EIL0	6	Chr4	15065845	15066717	873	11	0
EIL0	9	Chr4	5727784	5728308	525	11	0
EIL0	3	Chr5	4208050	4213098	5049	11	0
EIL0	9	Chr5	8280650	8281720	1071	11	0
EIL0	6	Chr5	8404409	8405010	602	11	0
EIL0	2	Chr5	17376547	17377396	850	11	0
EIL0	2	Chr5	17634297	17635925	1629	11	0
EIL0	2	Chr5	21338461	21338922	462	11	0
EIL0	4	Chr5	22240111	22240892	782	11	0
EIL0	6	Chr5	25873140	25875325	2186	11	0
EIL0	6	Chr1	16999886	17001399	1514	12	0
EIL0	6	Chr1	23427660	23428686	1027	12	0
EIL0	5	Chr2	6746085	6747404	1320	12	0
EIL0	6	Chr2	7588484	7591234	2751	12	0
EIL0	4	Chr3	5929373	5930738	1366	12	0
EIL0	8	Chr3	7291098	7291975	878	12	0
EIL0	6	Chr3	16430074	16431483	1410	12	0
EIL0	10	Chr3	17310101	17312277	2177	12	0
EIL0	2	Chr4	5644390	5645163	774	12	0
EIL0	3	Chr4	6178401	6179582	1182	12	0
EIL0	2	Chr4	15922738	15924060	1323	12	0
EIL0	4	Chr5	10632770	10633575	806	12	0
EIL0	4	Chr5	11610802	11611306	505	12	0
EIL0	7	Chr5	18135736	18149996	14261	12	0
EIL0	10	Chr1	7959307	7961263	1957	13	0
EIL0	3	Chr2	2964836	2966206	1371	13	0
EIL0	8	Chr2	18568925	18570882	1958	13	0
EIL0	3	Chr3	1571254	1572131	878	13	0
EIL0	3	Chr3	9541612	9542514	903	13	0
EIL0	7	Chr3	20797346	20799426	2081	13	0
EIL0	4	Chr4	4889363	4889970	608	13	0
EIL0	8	Chr4	5292941	5294271	1331	13	0
EIL0	10	Chr5	5007946	5008578	633	13	0
EIL0	4	Chr5	8442839	8443308	470	13	0
EIL0	4	Chr5	9557610	9559522	1913	13	0
EIL0	3	Chr5	15524437	15524907	471	13	0
EIL0	7	Chr5	19436145	19438116	1972	13	0
EIL0	5	Chr5	26087010	26088095	1086	13	0
EIL0	11	Chr1	21349793	21354713	4921	14	0
EIL0	9	Chr1	23121866	23126876	5011	14	0
EIL0	5	Chr2	152512	153196	685	14	0
EIL0	4	Chr2	794415	795621	1207	14	0
EIL0	3	Chr2	2089733	2090443	711	14	0
EIL0	3	Chr2	6685476	6687957	2482	14	0
EIL0	9	Chr2	11292161	11294241	2081	14	0
EIL0	7	Chr3	3716289	3717244	956	14	0
EIL0	3	Chr3	5590702	5591682	981	14	0
EIL0	3	Chr3	18854429	18855732	1304	14	0
EIL0	2	Chr4	1371793	1372593	801	14	0
EIL0	3	Chr4	7312894	7313684	791	14	0
EIL0	3	Chr4	8776769	8777891	1123	14	0
EIL0	4	Chr4	10395319	10397443	2125	14	0
EIL0	5	Chr5	4312397	4314866	2470	14	0
EIL0	2	Chr5	17595674	17596826	1153	14	0
EIL0	9	Chr5	19169602	19170977	1376	14	0
EIL0	7	Chr5	19559901	19562170	2270	14	0
EIL0	4	Chr5	19757684	19759841	2158	14	0
EIL0	3	Chr1	13622607	13623944	1338	15	0
EIL0	3	Chr2	2922800	2923669	870	15	0
EIL0	7	Chr3	15874515	15875552	1038	15	0
EIL0	3	Chr3	16481258	16482298	1041	15	0
EIL0	3	Chr3	20515183	20515787	605	15	0
EIL0	10	Chr4	9840671	9842617	1947	15	0
EIL0	4	Chr5	16738344	16739200	857	15	0
EIL0	6	Chr5	26908814	26910640	1827	15	0
EIL0	3	Chr5	11477488	11479370	1883	15	0
EIL0	6	Chr1	23726794	23727451	658	16	0
EIL0	3	Chr1	8289390	8291563	2174	16	0
EIL0	2	Chr1	21431771	21432442	672	16	0
EIL0	10	Chr1	26378110	26379621	1512	16	0
EIL0	2	Chr2	31365	36437	5073	16	0
EIL0	4	Chr3	10601994	10603585	1592	16	0
EIL0	2	Chr3	11881955	11882526	572	16	0
EIL0	7	Chr3	15413076	15413661	586	16	0
EIL0	2	Chr4	563401	564262	862	16	0
EIL0	5	Chr4	9980767	9982099	1333	16	0
EIL0	4	Chr5	250030	251134	1105	16	0
EIL0	12	Chr5	17382220	17384357	2138	16	0
EIL0	10	Chr1	6538362	6543536	5175	17	0
EIL0	7	Chr1	29381927	29385636	3710	17	0
EIL0	5	Chr2	7162538	7163692	1155	17	0
EIL0	7	Chr2	10025114	10027538	2425	17	0
EIL0	7	Chr4	6183578	6185134	1557	17	0
EIL0	12	Chr5	9962909	9964995	2087	17	0
EIL0	7	Chr5	20164842	20166398	1557	17	0
EIL0	3	Chr1	23299268	23300951	1684	18	0
EIL0	3	Chr3	5596891	5597542	652	18	0
EIL0	2	Chr5	8206696	8210306	3611	18	0
EIL0	5	Chr5	17972744	17974407	1664	18	0
EIL0	6	Chr1	11032136	11033490	1355	19	0
EIL0	2	Chr1	12967923	12968683	761	19	0
EIL0	3	Chr1	20798831	20799765	935	19	0
EIL0	4	Chr2	12561073	12563316	2244	19	0
EIL0	8	Chr3	16857897	16858884	988	19	0
EIL0	11	Chr4	999878	1002023	2146	19	0
EIL0	3	Chr4	4293106	4293781	676	19	0
EIL0	8	Chr5	15292407	15293077	671	19	0
EIL0	7	Chr5	19035819	19036794	976	19	0
EIL0	5	Chr1	11048771	11051469	2699	20	0
EIL0	11	Chr1	17627372	17629854	2483	20	0
EIL0	3	Chr1	18748569	18750729	2161	20	0
EIL0	2	Chr2	1793665	1797808	4144	20	0
EIL0	7	Chr2	8427607	8430093	2487	20	0
EIL0	8	Chr4	5581517	5586589	5073	20	0
EIL0	9	Chr4	5822382	5827303	4922	20	0
EIL0	4	Chr5	11703191	11714601	11411	20	0
EIL0	8	Chr4	10425700	10426466	767	21	0
EIL0	10	Chr4	15012464	15014874	2411	21	0
EIL0	8	Chr1	3497711	3498952	1242	22	0
EIL0	2	Chr1	19058062	19060260	2199	22	0
EIL0	2	Chr3	16618403	16619211	809	22	0
EIL0	10	Chr5	17308935	17310106	1172	22	0
EIL0	3	Chr2	2345060	2345883	824	23	0
EIL0	2	Chr3	14967940	14973304	5365	23	0
EIL0	3	Chr4	312072	314263	2192	23	0
EIL0	9	Chr5	7711104	7713223	2120	23	0
EIL0	3	Chr5	11471722	11472868	1147	23	0
EIL0	5	Chr5	16698435	16699778	1344	23	0
EIL0	2	Chr1	7138129	7139174	1046	24	0
EIL0	13	Chr1	5044332	5045362	1031	24	0
EIL0	2	Chr2	6515827	6518004	2178	24	0
EIL0	2	Chr4	9179019	9180242	1224	25	0
EIL0	9	Chr4	13778001	13781606	3606	25	0
EIL0	7	Chr2	14865797	14867921	2125	27	0
EIL0	9	Chr1	4405975	4411119	5145	28	0
EIL0	10	Chr2	6665971	6671197	5227	29	0
EIL0	6	Chr1	9004788	9015696	10909	30	0
EIL0	3	Chr1	12015947	12020166	4220	30	0
EIL0	10	Chr2	10092509	10100676	8168	30	0
EIL0	4	Chr4	7359413	7364622	5210	30	0
EIL0	10	Chr5	5643894	5646867	2974	32	0
EIL0	10	Chr4	14280134	14288310	8177	33	0
EIL0	2	Chr3	12440111	12445212	5102	35	0
EIL0	2	Chr3	11862278	11864222	1945	37	0
EIL0	20	Chr2	4880207	4895137	14931	38	0
EIL0	9	Chr2	4243703	4251480	7778	39	0
EIL0	6	Chr5	353781	357040	3260	40	0
EIL0	4	Chr1	10152682	10156784	4103	41	0
EIL0	7	Chr4	6331180	6332859	1680	41	0
EIL0	3	Chr4	9570436	9575663	5228	41	0
EIL0	4	Chr1	19679183	19683952	4770	44	0
EIL0	6	Chr3	22123859	22126633	2775	44	0
EIL0	2	Chr3	15306696	15308525	1830	46	0
EIL0	8	Chr5	5209046	5210909	1864	46	0
EIL0	10	Chr5	10432840	10446809	13970	46	0
EIL0	3	Chr5	17884175	17886647	2473	46	0
EIL0	3	Chr2	10595630	10597538	1909	47	0
EIL0	13	Chr2	669389	671232	1844	48	0
EIL0	9	Chr5	8927962	8934334	6373	48	0
EIL0	4	Chr1	12138755	12143224	4470	51	0
EIL0	14	Chr1	9676428	9691255	14828	53	0
EIL0	3	Chr2	18313260	18315449	2190	55	0
EIL0	7	Chr4	1838222	1846927	8706	57	0
EIL0	4	Chr1	9276381	9279016	2636	64	0
EIL0	2	Chr1	29479328	29484389	5062	66	0
EIL0	4	Chr3	8842939	8858257	15319	68	0
EIL0	2	Chr3	11829280	11835149	5870	71	0
EIL0	2	Chr1	29640053	29642920	2868	72	0
EIL0	12	Chr4	3733244	3754427	21184	72	0
EIL0	13	Chr3	17117102	17126085	8984	73	0
EIL0	7	Chr5	15507983	15515883	7901	73	0
EIL0	5	Chr1	17660340	17664046	3707	76	0
EIL0	4	Chr4	13760113	13763692	3580	76	0
EIL0	4	Chr1	24472538	24476894	4357	87	0
EIL0	3	Chr5	21389604	21392842	3239	88	0
EIL0	6	Chr5	10945667	10954105	8439	89	0
EIL0	3	Chr1	20962044	20965466	3423	91	0
EIL0	3	Chr2	5724204	5727778	3575	91	0
EIL0	3	Chr5	9181584	9189436	7853	92	0
EIL0	2	Chr1	7391459	7396799	5341	95	0
EIL0	7	Chr3	4927381	4932467	5087	103	0
EIL0	5	Chr4	3838585	3852240	13656	111	0
EIL0	4	Chr3	15261408	15274793	13386	114	0
EIL0	3	Chr5	8174712	8180305	5594	115	0
EIL0	4	Chr1	11319756	11324520	4765	117	0
EIL0	5	Chr3	9227783	9232618	4836	123	0
EIL0	5	Chr4	5965650	5970862	5213	123	0
EIL0	5	Chr1	16855862	16860480	4619	125	0
EIL0	14	Chr5	5973464	5979528	6065	125	0
EIL0	2	Chr2	8569053	8574060	5008	128	0
EIL0	2	Chr3	7369984	7375102	5119	129	0
EIL0	8	Chr5	2973361	2981296	7936	143	0
EIL0	3	Chr5	5628721	5639058	10338	145	0
EIL0	2	Chr1	22175173	22180827	5655	147	0
EIL0	7	Chr2	168373	174111	5739	148	0
EIL0	7	Chr1	17531070	17538575	7506	151	0
EIL0	5	Chr1	19728451	19740299	11849	151	0
EIL0	8	Chr3	14785843	14792566	6724	167	0
EIL0	4	Chr2	10599211	10616209	16999	189	0
EIL0	5	Chr5	15250976	15262540	11565	201	0
EIL0	3	Chr3	17001036	17011858	10823	202	0
EIL0	2	Chr1	18016722	18029414	12693	204	0
EIL0	2	Chr4	5077884	5087969	10086	207	0
EIL0	6	Chr5	17613958	17623070	9113	209	0
EIL0	2	Chr3	5564260	5574246	9987	218	0
EIL0	4	Chr5	13491471	13501586	10116	251	0
EIL0	5	Chr5	3552990	3567069	14080	325	0
EIL0	2	Chr3	18604658	18621380	16723	423	0
EIL0	3	Chr1	24168193	24208164	39972	1052	0
EIL0	2	Chr3	9725081	9737755	12675	2	1
EIL0	4	Chr1	21536133	21536972	840	3	1
EIL0	3	Chr2	1332572	1332759	188	3	1
EIL0	4	Chr2	12127277	12127460	184	3	1
EIL0	9	Chr3	23388672	23388918	247	3	1
EIL0	4	Chr4	1026642	1026902	261	3	1
EIL0	5	Chr4	13769406	13769667	262	3	1
EIL0	8	Chr1	6722817	6723283	467	4	1
EIL0	4	Chr1	11515511	11515701	191	4	1
EIL0	6	Chr1	19912854	19913036	183	4	1
EIL0	4	Chr1	23325906	23326216	311	4	1
EIL0	9	Chr2	1318392	1318691	300	4	1
EIL0	5	Chr2	1848584	1848790	207	4	1
EIL0	6	Chr3	22381065	22381661	597	4	1
EIL0	2	Chr5	8425050	8425272	223	4	1
EIL0	8	Chr5	24751930	24752224	295	4	1
EIL0	3	Chr1	2963856	2964038	183	5	1
EIL0	4	Chr1	12123977	12124172	196	5	1
EIL0	3	Chr1	12638668	12638857	190	5	1
EIL0	5	Chr1	16565346	16565662	317	5	1
EIL0	7	Chr1	16604929	16605116	188	5	1
EIL0	6	Chr1	23878873	23879375	503	5	1
EIL0	4	Chr2	925100	925322	223	5	1
EIL0	6	Chr2	7585193	7585386	194	5	1
EIL0	2	Chr2	8608450	8608634	185	5	1
EIL0	4	Chr3	4293172	4293362	191	5	1
EIL0	3	Chr3	23156772	23157024	253	5	1
EIL0	3	Chr4	2865724	2865912	189	5	1
EIL0	3	Chr4	7232483	7232690	208	5	1
EIL0	3	Chr4	9908181	9908366	186	5	1
EIL0	2	Chr4	10767526	10767723	198	5	1
EIL0	4	Chr4	18087165	18087439	275	5	1
EIL0	2	Chr5	1087683	1087874	192	5	1
EIL0	3	Chr5	2092999	2093182	184	5	1
EIL0	4	Chr5	8744239	8744452	214	5	1
EIL0	5	Chr5	12595021	12595338	318	5	1
EIL0	12	Chr5	15915893	15916086	194	5	1
EIL0	4	Chr5	16068882	16069082	201	5	1
EIL0	3	Chr5	20892088	20892284	197	5	1
EIL0	8	Chr1	23142372	23142611	240	6	1
EIL0	2	Chr1	24455281	24455474	194	6	1
EIL0	12	Chr2	6095997	6096232	236	6	1
EIL0	4	Chr2	9675994	9676221	228	6	1
EIL0	4	Chr2	11238318	11238630	313	6	1
EIL0	6	Chr2	11562444	11563392	949	6	1
EIL0	3	Chr2	16290620	16290852	233	6	1
EIL0	5	Chr3	6406555	6406968	414	6	1
EIL0	8	Chr3	8093453	8095954	2502	6	1
EIL0	2	Chr3	8235586	8235797	212	6	1
EIL0	4	Chr3	15902975	15903249	275	6	1
EIL0	7	Chr3	17189375	17189605	231	6	1
EIL0	8	Chr3	20640685	20641028	344	6	1
EIL0	8	Chr4	5641362	5641596	235	6	1
EIL0	4	Chr4	6432614	6432825	212	6	1
EIL0	2	Chr4	8623729	8623931	203	6	1
EIL0	7	Chr4	12098809	12099084	276	6	1
EIL0	15	Chr5	6630691	6635483	4793	6	1
EIL0	2	Chr5	16843500	16843812	313	6	1
EIL0	610	ChrC	47735	47946	212	6	1
EIL0	3	Chr1	2520489	2520782	294	7	1
EIL0	2	Chr1	23480680	23480981	302	7	1
EIL0	4	Chr1	6173188	6173565	378	7	1
EIL0	5	Chr1	10839955	10840957	1003	7	1
EIL0	3	Chr1	11741088	11741335	248	7	1
EIL0	2	Chr1	17560112	17560512	401	7	1
EIL0	8	Chr2	4425392	4425673	282	7	1
EIL0	4	Chr2	10541231	10541558	328	7	1
EIL0	3	Chr2	754321	754659	339	7	1
EIL0	2	Chr3	1224245	1224527	283	7	1
EIL0	8	Chr3	9405367	9405702	336	7	1
EIL0	7	Chr3	9716301	9716634	334	7	1
EIL0	4	Chr3	15778892	15779182	291	7	1
EIL0	3	Chr3	11470459	11470704	246	7	1
EIL0	2	Chr3	16285384	16286081	698	7	1
EIL0	7	Chr4	16924275	16924616	342	7	1
EIL0	3	Chr4	2863827	2864160	334	7	1
EIL0	3	Chr4	5718363	5718609	247	7	1
EIL0	2	Chr4	6911451	6912460	1010	7	1
EIL0	2	Chr4	7024599	7024843	245	7	1
EIL0	4	Chr4	9466149	9466421	273	7	1
EIL0	5	Chr4	10822139	10822416	278	7	1
EIL0	2	Chr4	11928542	11928857	316	7	1
EIL0	3	Chr5	15845062	15845339	278	7	1
EIL0	4	Chr5	18997245	18997660	416	7	1
EIL0	5	Chr1	2681239	2681572	334	8	1
EIL0	3	Chr1	5471873	5472166	294	8	1
EIL0	2	Chr1	6699290	6699591	302	8	1
EIL0	6	Chr1	9758733	9759024	292	8	1
EIL0	3	Chr1	11336333	11336622	290	8	1
EIL0	4	Chr1	17485762	17486033	272	8	1
EIL0	2	Chr1	5869402	5869670	269	8	1
EIL0	2	Chr1	12228411	12228716	306	8	1
EIL0	3	Chr1	13617889	13618187	299	8	1
EIL0	5	Chr1	19550411	19550702	292	8	1
EIL0	3	Chr2	7038354	7038682	329	8	1
EIL0	6	Chr2	12969775	12970081	307	8	1
EIL0	4	Chr2	13629884	13630183	300	8	1
EIL0	2	Chr2	1563566	1563920	355	8	1
EIL0	8	Chr3	4606069	4606395	327	8	1
EIL0	6	Chr3	17472666	17472972	307	8	1
EIL0	6	Chr3	19711915	19712190	276	8	1
EIL0	2	Chr4	11826560	11826906	347	8	1
EIL0	5	Chr4	1780805	1781184	380	8	1
EIL0	4	Chr5	835988	836275	288	8	1
EIL0	7	Chr5	1377069	1377379	311	8	1
EIL0	4	Chr5	1606288	1606592	305	8	1
EIL0	3	Chr5	5254993	5255298	306	8	1
EIL0	7	Chr5	5333373	5333691	319	8	1
EIL0	2	Chr5	15910089	15910385	297	8	1
EIL0	7	Chr5	18415356	18415651	296	8	1
EIL0	2	Chr5	20011992	20012301	310	8	1
EIL0	6	Chr5	7825667	7825959	293	8	1
EIL0	3	Chr5	9918335	9918625	291	8	1
EIL0	5	Chr5	11391403	11391723	321	8	1
EIL0	3	Chr5	16054319	16054599	281	8	1
EIL0	3	Chr5	19408159	19408792	634	8	1
EIL0	7	Chr1	4000815	4001175	361	9	1
EIL0	9	Chr1	9567596	9567922	327	9	1
EIL0	5	Chr1	10197688	10197999	312	9	1
EIL0	2	Chr1	22044017	22044363	347	9	1
EIL0	4	Chr1	22723804	22724138	335	9	1
EIL0	11	Chr1	26522820	26523152	333	9	1
EIL0	9	Chr1	28684960	28685287	328	9	1
EIL0	5	Chr1	29706452	29706793	342	9	1
EIL0	4	Chr1	10021255	10022077	823	9	1
EIL0	3	Chr1	11803490	11804140	651	9	1
EIL0	7	Chr1	13592031	13592425	395	9	1
EIL0	4	Chr1	24903314	24903694	381	9	1
EIL0	7	Chr2	8785998	8786309	312	9	1
EIL0	6	Chr2	12775739	12776122	384	9	1
EIL0	4	Chr2	14708247	14708558	312	9	1
EIL0	4	Chr2	18450776	18451076	301	9	1
EIL0	5	Chr2	7063769	7064252	484	9	1
EIL0	8	Chr3	2340437	2340774	338	9	1
EIL0	5	Chr3	7922529	7922874	346	9	1
EIL0	9	Chr3	14931492	14931841	350	9	1
EIL0	5	Chr3	15969274	15969618	345	9	1
EIL0	5	Chr3	19480510	19480850	341	9	1
EIL0	6	Chr3	21023288	21023621	334	9	1
EIL0	5	Chr3	21253299	21253640	342	9	1
EIL0	4	Chr3	8425712	8426335	624	9	1
EIL0	4	Chr4	8642046	8642370	325	9	1
EIL0	4	Chr4	9414105	9414408	304	9	1
EIL0	4	Chr4	14482836	14483155	320	9	1
EIL0	6	Chr4	17709646	17710033	388	9	1
EIL0	4	Chr4	4317887	4318231	345	9	1
EIL0	7	Chr5	8939154	8939500	347	9	1
EIL0	8	Chr5	15505060	15505395	336	9	1
EIL0	5	Chr5	17818574	17818924	351	9	1
EIL0	4	Chr5	18238047	18238397	351	9	1
EIL0	2	Chr5	24477534	24477845	312	9	1
EIL0	6	Chr5	26663728	26664030	303	9	1
EIL0	4	Chr5	13623539	13623993	455	9	1
EIL0	7	Chr5	15653416	15656422	3007	9	1
EIL0	4	Chr1	440126	440523	398	10	1
EIL0	9	Chr1	1195974	1196353	380	10	1
EIL0	7	Chr1	11471999	11472357	359	10	1
EIL0	3	Chr1	16180347	16180704	358	10	1
EIL0	3	Chr1	11427605	11428414	810	10	1
EIL0	8	Chr1	22367709	22368108	400	10	1
EIL0	2	Chr1	24047424	24047773	350	10	1
EIL0	6	Chr2	10312407	10312854	448	10	1
EIL0	11	Chr2	14578840	14579829	990	10	1
EIL0	9	Chr3	3564952	3565301	350	10	1
EIL0	11	Chr3	20103819	20104166	348	10	1
EIL0	2	Chr3	7936889	7937604	716	10	1
EIL0	11	Chr4	13960285	13960651	367	10	1
EIL0	7	Chr4	14602040	14602377	338	10	1
EIL0	3	Chr4	6339112	6340316	1205	10	1
EIL0	7	Chr5	6121484	6121812	329	10	1
EIL0	11	Chr5	16536010	16536360	351	10	1
EIL0	6	Chr5	19166020	19166385	366	10	1
EIL0	5	Chr1	16592707	16593111	405	11	1
EIL0	10	Chr2	15314614	15315006	393	11	1
EIL0	4	Chr3	8925560	8925972	413	11	1
EIL0	2	Chr3	15793090	15793462	373	11	1
EIL0	11	Chr3	8129749	8131482	1734	11	1
EIL0	5	Chr5	17562808	17563256	449	11	1
EIL0	2	Chr1	29486660	29487077	418	12	1
EIL0	3	Chr1	13390553	13391211	659	12	1
EIL0	8	Chr2	1876681	1878763	2083	12	1
EIL0	2	Chr2	6664516	6665552	1037	12	1
EIL0	5	Chr2	6793937	6794424	488	12	1
EIL0	2	Chr2	14689557	14690743	1187	12	1
EIL0	2	Chr3	20494013	20496130	2118	12	1
EIL0	5	Chr5	18567162	18568105	944	12	1
EIL0	3	Chr1	24606456	24606958	503	13	1
EIL0	3	Chr4	9317207	9318021	815	13	1
EIL0	7	Chr2	1255767	1256262	496	14	1
EIL0	4	Chr4	7330471	7331106	636	14	1
EIL0	5	Chr5	26226695	26227746	1052	14	1
EIL0	9	Chr1	7254912	7257225	2314	15	1
EIL0	2	Chr2	4554493	4555324	832	15	1
EIL0	9	Chr3	21227693	21228222	530	15	1
EIL0	2	Chr5	8765606	8767853	2248	15	1
EIL0	2	Chr1	11805598	11806690	1093	16	1
EIL0	4	Chr1	23215459	23216416	958	16	1
EIL0	2	Chr3	15741770	15742417	648	16	1
EIL0	2	Chr4	8265650	8266423	774	16	1
EIL0	2	Chr1	25979574	25980668	1095	17	1
EIL0	3	Chr2	655347	656193	847	17	1
EIL0	2	Chr4	11416494	11417177	684	17	1
EIL0	4	Chr5	8549436	8551206	1771	18	1
EIL0	2	Chr1	12136507	12137685	1179	19	1
EIL0	11	Chr1	13216318	13217413	1096	21	1
EIL0	8	Chr4	5986943	5991976	5034	21	1
EIL0	3	Chr5	14663138	14664192	1055	21	1
EIL0	5	Chr1	4196892	4198840	1949	22	1
EIL0	11	Chr5	64734	71201	6468	22	1
EIL0	10	Chr2	5663925	5667164	3240	23	1
EIL0	2	Chr3	17236968	17238225	1258	23	1
EIL0	5	Chr1	23099724	23101541	1818	26	1
EIL0	10	Chr2	3118240	3119700	1461	26	1
EIL0	4	Chr5	16925283	16927549	2267	26	1
EIL0	2	Chr1	12362078	12363486	1409	30	1
EIL0	4	Chr5	18275519	18277489	1971	30	1
EIL0	11	Chr3	16530704	16533236	2533	37	1
EIL0	2	Chr3	10107229	10112713	5485	38	1
EIL0	5	Chr4	9908947	9914071	5125	41	1
EIL0	3	Chr4	6103633	6106878	3246	42	1
EIL0	7	Chr1	13212599	13215388	2790	45	1
EIL0	5	Chr1	18850020	18858558	8539	48	1
EIL0	3	Chr5	1014089	1016078	1990	48	1
EIL0	12	Chr5	6205779	6212635	6857	50	1
EIL0	5	Chr2	5401719	5406755	5037	65	1
EIL0	2	Chr1	11887091	11901720	14630	76	1
EIL0	2	Chr3	15330916	15342513	11598	81	1
EIL0	2	Chr2	1894234	1899032	4799	82	1
EIL0	2	Chr1	16179208	16183888	4681	129	1
EIL0	8	Chr3	14824224	14838190	13967	133	1
EIL0	3	Chr1	18055885	18062366	6482	164	1
EIL0	13	Chr4	178222	186840	8619	224	1
EIL0	11	Chr1	5633741	5633945	205	4	2
EIL0	2	Chr2	7687675	7687912	238	4	2
EIL0	3	Chr3	1353427	1353608	182	4	2
EIL0	7	Chr1	7225405	7225624	220	5	2
EIL0	2	Chr1	10060578	10060832	255	5	2
EIL0	3	Chr1	10801439	10801664	226	5	2
EIL0	7	Chr1	16390402	16390626	225	5	2
EIL0	6	Chr1	18780862	18781065	204	5	2
EIL0	5	Chr2	649556	649761	206	5	2
EIL0	8	Chr2	6586822	6587011	190	5	2
EIL0	4	Chr2	10844387	10844577	191	5	2
EIL0	6	Chr4	2682507	2682727	221	5	2
EIL0	2	Chr4	4205532	4205738	207	5	2
EIL0	2	Chr5	5957717	5957905	189	5	2
EIL0	4	Chr5	8743231	8743431	201	5	2
EIL0	8	Chr5	17760312	17760511	200	5	2
EIL0	3	Chr5	26070511	26070701	191	5	2
EIL0	7	Chr5	26645216	26645451	236	5	2
EIL0	6	Chr1	11208030	11208239	210	6	2
EIL0	4	Chr1	11225165	11225375	211	6	2
EIL0	3	Chr1	12546198	12546404	207	6	2
EIL0	6	Chr1	16733911	16734124	214	6	2
EIL0	3	Chr2	12545335	12545549	215	6	2
EIL0	12	Chr3	3657424	3657696	273	6	2
EIL0	9	Chr3	5362563	5362755	193	6	2
EIL0	4	Chr3	20117721	20117937	217	6	2
EIL0	2	Chr4	3834090	3834391	302	6	2
EIL0	2	Chr4	7429144	7429362	219	6	2
EIL0	3	Chr4	9429433	9429651	219	6	2
EIL0	4	Chr4	9756918	9757166	249	6	2
EIL0	9	Chr4	10402529	10402747	219	6	2
EIL0	2	Chr4	17305077	17305306	230	6	2
EIL0	2	Chr5	17260386	17260591	206	6	2
EIL0	3	Chr5	17305824	17306038	215	6	2
EIL0	14	Chr5	19217159	19217373	215	6	2
EIL0	2	Chr5	21618063	21618292	230	6	2
EIL0	7	Chr5	22244063	22244285	223	6	2
EIL0	3	Chr5	24013106	24013318	213	6	2
EIL0	4	Chr1	4507317	4507555	239	7	2
EIL0	11	Chr1	11179645	11179915	271	7	2
EIL0	9	Chr2	8783704	8783988	285	7	2
EIL0	2	Chr2	10177166	10177454	289	7	2
EIL0	2	Chr2	15354837	15355208	372	7	2
EIL0	4	Chr3	11674926	11675177	252	7	2
EIL0	11	Chr3	14411930	14412161	232	7	2
EIL0	3	Chr4	6891108	6891351	244	7	2
EIL0	3	Chr5	437540	437813	274	7	2
EIL0	3	Chr5	466778	467022	245	7	2
EIL0	4	Chr5	6789369	6789734	366	7	2
EIL0	4	Chr1	20616666	20616948	283	8	2
EIL0	2	Chr1	9806884	9807193	310	8	2
EIL0	2	Chr1	11283376	11283736	361	8	2
EIL0	6	Chr1	17670967	17671279	313	8	2
EIL0	6	Chr3	14851406	14851717	312	8	2
EIL0	2	Chr3	8584865	8585210	346	8	2
EIL0	3	Chr3	10529080	10529337	258	8	2
EIL0	3	Chr3	14283108	14283531	424	8	2
EIL0	8	Chr3	18096137	18096432	296	8	2
EIL0	2	Chr3	22965403	22965747	345	8	2
EIL0	5	Chr4	1477213	1477514	302	8	2
EIL0	2	Chr4	8762410	8762733	324	8	2
EIL0	2	Chr5	8336289	8336597	309	8	2
EIL0	5	Chr1	5049895	5050220	326	9	2
EIL0	5	Chr1	20694587	20694881	295	9	2
EIL0	9	Chr1	22763653	22763999	347	9	2
EIL0	8	Chr1	23412272	23412642	371	9	2
EIL0	7	Chr1	27636827	27637148	322	9	2
EIL0	9	Chr1	27919698	27920022	325	9	2
EIL0	7	Chr1	15986761	15987070	310	9	2
EIL0	10	Chr1	29347085	29348036	952	9	2
EIL0	5	Chr2	3985039	3985375	337	9	2
EIL0	2	Chr2	8564372	8564675	304	9	2
EIL0	7	Chr3	5587006	5587314	309	9	2
EIL0	5	Chr3	16041016	16041339	324	9	2
EIL0	7	Chr3	22468756	22469096	341	9	2
EIL0	7	Chr3	19864688	19865081	394	9	2
EIL0	7	Chr4	6222199	6222535	337	9	2
EIL0	8	Chr4	13783541	13783887	347	9	2
EIL0	3	Chr4	14021693	14022017	325	9	2
EIL0	13	Chr5	10616674	10617018	345	9	2
EIL0	5	Chr5	15908417	15908731	315	9	2
EIL0	6	Chr5	19216358	19216689	332	9	2
EIL0	4	Chr5	2242842	2243139	298	9	2
EIL0	3	Chr5	8247182	8247512	331	9	2
EIL0	9	Chr5	19801832	19802204	373	9	2
EIL0	3	Chr2	914968	915452	485	10	2
EIL0	10	Chr3	12236371	12236696	326	10	2
EIL0	5	Chr3	12335013	12335355	343	10	2
EIL0	10	Chr3	18231608	18231969	362	10	2
EIL0	6	Chr3	19794216	19794554	339	10	2
EIL0	7	Chr5	567185	567536	352	10	2
EIL0	4	Chr5	10001742	10002081	340	10	2
EIL0	8	Chr5	12637674	12638054	381	10	2
EIL0	3	Chr5	17598584	17598934	351	10	2
EIL0	7	Chr5	23621715	23622066	352	10	2
EIL0	9	Chr5	12678581	12679006	426	10	2
EIL0	7	Chr1	10647935	10648317	383	11	2
EIL0	3	Chr1	17634832	17635548	717	11	2
EIL0	3	Chr1	8495213	8495760	548	11	2
EIL0	6	Chr3	4126364	4126767	404	11	2
EIL0	7	Chr3	15175981	15176362	382	11	2
EIL0	3	Chr3	9475909	9476414	506	11	2
EIL0	7	Chr1	24046451	24046856	406	12	2
EIL0	3	Chr2	337625	338153	529	12	2
EIL0	4	Chr2	7087530	7087992	463	12	2
EIL0	9	Chr4	6365729	6367669	1941	12	2
EIL0	9	Chr5	22270780	22271246	467	12	2
EIL0	8	Chr1	21128357	21129881	1525	13	2
EIL0	3	Chr2	9640592	9642275	1684	13	2
EIL0	9	Chr2	16157420	16158387	968	13	2
EIL0	4	Chr4	5030203	5030680	478	13	2
EIL0	5	Chr3	16277544	16278244	701	14	2
EIL0	5	Chr5	16030232	16030740	509	14	2
EIL0	2	Chr2	755417	756058	642	16	2
EIL0	8	Chr1	23324535	23325356	822	17	2
EIL0	6	Chr5	19640658	19641482	825	17	2
EIL0	8	Chr2	2902286	2907131	4846	18	2
EIL0	3	Chr4	5978016	5978773	758	18	2
EIL0	7	Chr5	14306587	14307831	1245	18	2
EIL0	6	Chr5	1180453	1181443	991	19	2
EIL0	14	Chr5	15598865	15599800	936	19	2
EIL0	3	Chr5	11473930	11474700	771	20	2
EIL0	10	Chr3	10168004	10170423	2420	21	2
EIL0	8	Chr3	15661978	15664316	2339	23	2
EIL0	7	Chr3	16710024	16711554	1531	23	2
EIL0	4	Chr1	6379735	6381030	1296	25	2
EIL0	4	Chr1	12738222	12740022	1801	27	2
EIL0	5	Chr4	9186583	9188063	1481	27	2
EIL0	7	Chr5	8624477	8629408	4932	28	2
EIL0	12	Chr5	11491402	11492609	1208	28	2
EIL0	2	Chr4	8063426	8066140	2715	29	2
EIL0	5	Chr2	14643206	14645228	2023	32	2
EIL0	3	Chr4	5604379	5606205	1827	35	2
EIL0	2	Chr4	6113653	6116509	2857	35	2
EIL0	4	Chr1	19149216	19152328	3113	44	2
EIL0	5	Chr3	16725843	16731063	5221	49	2
EIL0	4	Chr3	22248171	22253533	5363	53	2
EIL0	7	Chr5	8502699	8507108	4410	98	2
EIL0	4	Chr4	5683821	5697857	14037	101	2
EIL0	5	Chr1	13172868	13192342	19475	256	2
EIL0	10	Chr1	5656225	5656423	199	5	3
EIL0	7	Chr1	10444738	10444944	207	5	3
EIL0	5	Chr2	14566596	14566797	202	5	3
EIL0	7	Chr3	16157121	16157312	192	5	3
EIL0	2	Chr4	18541049	18541250	202	5	3
EIL0	5	Chr1	3790682	3790925	244	6	3
EIL0	3	Chr1	11577781	11577988	208	6	3
EIL0	3	Chr1	19098880	19099123	244	6	3
EIL0	8	Chr1	22946476	22946683	208	6	3
EIL0	2	Chr1	24437747	24437994	248	6	3
EIL0	3	Chr2	19587520	19587768	249	6	3
EIL0	11	Chr3	9195219	9195411	193	6	3
EIL0	6	Chr3	17247889	17248100	212	6	3
EIL0	8	Chr4	10806238	10806464	227	6	3
EIL0	5	Chr5	323572	323786	215	6	3
EIL0	5	Chr5	10116682	10116910	229	6	3
EIL0	2	Chr5	16292098	16292330	233	6	3
EIL0	2	Chr1	22376249	22376484	236	7	3
EIL0	3	Chr2	19302265	19302531	267	7	3
EIL0	10	Chr3	11586969	11587204	236	7	3
EIL0	6	Chr3	12144423	12144666	244	7	3
EIL0	8	Chr3	12350976	12351193	218	7	3
EIL0	6	Chr4	4591722	4591998	277	7	3
EIL0	8	Chr4	6128801	6129065	265	7	3
EIL0	3	Chr4	7763486	7763751	266	7	3
EIL0	6	Chr5	8121034	8121295	262	7	3
EIL0	7	Chr1	8573442	8573726	285	8	3
EIL0	6	Chr2	14124364	14124667	304	8	3
EIL0	4	Chr3	9774258	9774569	312	8	3
EIL0	4	Chr3	18540357	18540692	336	8	3
EIL0	9	Chr3	23221884	23222204	321	8	3
EIL0	5	Chr4	8287539	8287834	296	8	3
EIL0	2	Chr5	16133014	16133291	278	8	3
EIL0	4	Chr5	9349512	9349858	347	8	3
EIL0	4	Chr5	17770443	17771279	837	8	3
EIL0	3	Chr1	25346974	25347654	681	9	3
EIL0	6	Chr1	25981153	25981439	287	9	3
EIL0	6	Chr2	4422234	4422549	316	9	3
EIL0	3	Chr2	7882192	7882519	328	9	3
EIL0	5	Chr2	9694786	9695167	382	9	3
EIL0	3	Chr3	20355135	20355481	347	9	3
EIL0	8	Chr3	22532732	22533048	317	9	3
EIL0	13	Chr4	13514063	13514366	304	9	3
EIL0	10	Chr2	14150177	14150523	347	10	3
EIL0	5	Chr2	19588658	19589033	376	10	3
EIL0	12	Chr3	906331	906680	350	10	3
EIL0	12	Chr3	14124097	14124455	359	10	3
EIL0	4	Chr3	10306339	10306682	344	10	3
EIL0	3	Chr3	22138252	22138638	387	10	3
EIL0	7	Chr4	16396312	16396674	363	10	3
EIL0	6	Chr4	4923264	4923659	396	10	3
EIL0	10	Chr5	22383154	22383592	439	10	3
EIL0	5	Chr1	26057268	26057644	377	11	3
EIL0	4	Chr5	10563488	10563899	412	11	3
EIL0	2	Chr5	14913590	14913990	401	11	3
EIL0	8	Chr4	10716368	10717075	708	13	3
EIL0	6	Chr1	19640509	19641006	498	14	3
EIL0	2	Chr1	21513221	21513795	575	14	3
EIL0	4	Chr4	8602283	8602901	619	14	3
EIL0	3	Chr2	6561672	6562292	621	15	3
EIL0	4	Chr4	6977592	6978236	645	15	3
EIL0	6	Chr1	5391383	5392674	1292	17	3
EIL0	9	Chr2	5874969	5875599	631	17	3
EIL0	3	Chr5	9175612	9176579	968	17	3
EIL0	7	Chr5	18188466	18189545	1080	18	3
EIL0	7	Chr2	7893650	7894448	799	19	3
EIL0	8	Chr3	15517614	15518307	694	19	3
EIL0	15	Chr5	6317189	6317926	738	19	3
EIL0	2	Chr2	5540117	5541118	1002	22	3
EIL0	9	Chr5	22019209	22024150	4942	23	3
EIL0	4	Chr2	5194065	5195816	1752	28	3
EIL0	4	Chr1	17019404	17021004	1601	30	3
EIL0	2	Chr2	5431446	5433482	2037	40	3
EIL0	4	Chr4	11869947	11872102	2156	42	3
EIL0	3	Chr4	4705738	4711182	5445	69	3
EIL0	7	Chr1	12818217	12839572	21356	75	3
EIL0	2	Chr1	20833015	20836454	3440	90	3
EIL0	4	Chr1	13626521	13633922	7402	90	3
EIL0	10	Chr5	11616511	11623273	6763	96	3
EIL0	2	Chr3	20664342	20671567	7226	129	3
EIL0	7	Chr5	17685377	17685583	207	5	4
EIL0	3	Chr1	670753	671067	315	6	4
EIL0	5	Chr1	7099935	7100151	217	6	4
EIL0	6	Chr1	22608058	22608298	241	6	4
EIL0	13	Chr1	23689783	23690003	221	6	4
EIL0	7	Chr1	23847867	23848268	402	6	4
EIL0	4	Chr2	2201811	2202029	219	6	4
EIL0	6	Chr3	2849427	2849784	358	6	4
EIL0	3	Chr4	10682653	10682893	241	6	4
EIL0	6	Chr4	10770203	10770409	207	6	4
EIL0	7	Chr4	17555645	17555890	246	6	4
EIL0	9	Chr5	6889615	6889826	212	6	4
EIL0	2	Chr5	9244587	9244839	253	6	4
EIL0	6	Chr3	19545149	19545392	244	7	4
EIL0	10	Chr5	9869095	9869319	225	7	4
EIL0	7	Chr5	20354411	20354662	252	7	4
EIL0	6	Chr1	16995191	16995484	294	8	4
EIL0	4	Chr2	2994713	2994992	280	8	4
EIL0	6	Chr2	4289251	4289535	285	8	4
EIL0	11	Chr2	10881624	10887337	5714	8	4
EIL0	3	Chr2	11741739	11742026	288	8	4
EIL0	7	Chr4	2375249	2375537	289	8	4
EIL0	8	Chr4	12341241	12341529	289	8	4
EIL0	4	Chr5	18198398	18198678	281	8	4
EIL0	6	Chr1	4131146	4131462	317	9	4
EIL0	3	Chr2	1468320	1468701	382	9	4
EIL0	13	Chr2	2294871	2295202	332	9	4
EIL0	2	Chr2	10054839	10055186	348	9	4
EIL0	5	Chr2	17931376	17931687	312	9	4
EIL0	3	Chr3	9186546	9186884	339	9	4
EIL0	2	Chr3	17099103	17099406	304	9	4
EIL0	3	Chr4	8734555	8734891	337	9	4
EIL0	3	Chr4	9401636	9402020	385	9	4
EIL0	2	Chr5	17222705	17223030	326	9	4
EIL0	5	Chr5	20819671	20820051	381	9	4
EIL0	8	Chr2	2236440	2236804	365	10	4
EIL0	7	Chr2	4269537	4269934	398	10	4
EIL0	10	Chr2	13246494	13246837	344	10	4
EIL0	5	Chr4	7298939	7299380	442	10	4
EIL0	5	Chr4	8722994	8723381	388	10	4
EIL0	7	Chr4	10971949	10972324	376	10	4
EIL0	4	Chr5	7300661	7301056	396	10	4
EIL0	2	Chr5	14577586	14577927	342	10	4
EIL0	8	Chr5	18719686	18720053	368	10	4
EIL0	4	Chr1	28861243	28861691	449	11	4
EIL0	2	Chr2	748340	748779	440	11	4
EIL0	7	Chr4	268677	269088	412	11	4
EIL0	10	Chr4	2766645	2767057	413	11	4
EIL0	8	Chr5	182683	183086	404	11	4
EIL0	4	Chr2	1542904	1543334	431	12	4
EIL0	5	Chr2	12156582	12157133	552	12	4
EIL0	4	Chr2	17296092	17296569	478	12	4
EIL0	2	Chr3	19038247	19038693	447	12	4
EIL0	4	Chr5	10079724	10080243	520	12	4
EIL0	5	Chr1	16597727	16598251	525	13	4
EIL0	7	Chr1	22710226	22710695	470	13	4
EIL0	9	Chr2	9426680	9427129	450	13	4
EIL0	4	Chr1	12130796	12131348	553	14	4
EIL0	5	Chr1	28522482	28522999	518	14	4
EIL0	2	Chr1	17372450	17373367	918	19	4
EIL0	4	Chr4	3364944	3365662	719	19	4
EIL0	3	Chr2	5906113	5906917	805	20	4
EIL0	8	Chr3	15145070	15145860	791	20	4
EIL0	9	Chr2	3939448	3940273	826	21	4
EIL0	7	Chr2	9499895	9501189	1295	24	4
EIL0	7	Chr2	5886838	5887853	1016	25	4
EIL0	2	Chr4	5611488	5613750	2263	27	4
EIL0	8	Chr4	7524680	7526695	2016	31	4
EIL0	7	Chr3	16719370	16723064	3695	38	4
EIL0	7	Chr5	10151170	10162485	11316	79	4
EIL0	8	Chr1	3196191	3196419	229	7	5
EIL0	3	Chr2	6048738	6048982	245	7	5
EIL0	2	Chr2	9850882	9851148	267	7	5
EIL0	6	Chr1	23176189	23176477	289	8	5
EIL0	4	Chr2	3050589	3050841	253	8	5
EIL0	6	Chr4	10768878	10769166	289	8	5
EIL0	10	Chr1	3090011	3090315	305	9	5
EIL0	2	Chr1	23263073	23263486	414	9	5
EIL0	6	Chr1	23418588	23418997	410	9	5
EIL0	4	Chr2	14941720	14942069	350	9	5
EIL0	3	Chr3	14706625	14706920	296	9	5
EIL0	2	Chr3	17437351	17437698	348	9	5
EIL0	7	Chr4	10808553	10808921	369	9	5
EIL0	12	Chr5	8037314	8037712	399	9	5
EIL0	11	Chr1	10390293	10390793	501	10	5
EIL0	9	Chr4	11690230	11690591	362	10	5
EIL0	7	Chr5	7739095	7739461	367	10	5
EIL0	3	Chr1	10106010	10106575	566	11	5
EIL0	2	Chr2	7931923	7932404	482	11	5
EIL0	9	Chr2	12153987	12154359	373	11	5
EIL0	5	Chr2	18805465	18805882	418	11	5
EIL0	14	Chr4	2376004	2376402	399	11	5
EIL0	4	Chr3	15804952	15805396	445	12	5
EIL0	6	Chr4	7303639	7304051	413	12	5
EIL0	4	Chr5	11469428	11469906	479	12	5
EIL0	5	Chr1	6593076	6593704	629	13	5
EIL0	5	Chr2	12544524	12545001	478	13	5
EIL0	5	Chr3	16423797	16424353	557	13	5
EIL0	4	Chr1	24259783	24260310	528	14	5
EIL0	3	Chr3	15680741	15681328	588	15	5
EIL0	7	Chr3	17650633	17651603	971	16	5
EIL0	2	Chr4	10732310	10733019	710	17	5
EIL0	8	Chr5	18404460	18405302	843	17	5
EIL0	4	Chr2	7910982	7911760	779	18	5
EIL0	4	Chr3	12264359	12265193	835	19	5
EIL0	2	Chr2	18716103	18718126	2024	23	5
EIL0	6	Chr1	15888767	15889999	1233	26	5
EIL0	7	Chr1	23243836	23246857	3022	26	5
EIL0	5	Chr2	10597269	10598315	1047	27	5
EIL0	4	Chr5	9166143	9167242	1100	29	5
EIL0	14	Chr1	19378267	19384431	6165	42	5
EIL0	7	Chr2	6005941	6008550	2610	55	5
EIL0	2	Chr3	20736907	20740759	3853	89	5
EIL0	6	Chr5	9561879	9571098	9220	111	5
EIL0	4	Chr3	630794	835035	204242	5438	5
EIL0	10	Chr5	3350023	3350350	328	8	6
EIL0	6	Chr2	9892738	9893102	365	9	6
EIL0	8	Chr3	14964370	14964685	316	9	6
EIL0	6	Chr4	2253852	2254191	340	9	6
EIL0	7	Chr5	16929956	16930278	323	9	6
EIL0	3	Chr1	1725863	1726271	409	10	6
EIL0	6	Chr1	2826307	2826689	383	10	6
EIL0	9	Chr2	2987145	2987554	410	10	6
EIL0	5	Chr2	12780733	12781448	716	10	6
EIL0	7	Chr3	6264047	6264400	354	10	6
EIL0	8	Chr3	11536854	11537233	380	10	6
EIL0	3	Chr4	2452300	2452686	387	10	6
EIL0	6	Chr4	11035326	11035712	387	10	6
EIL0	9	Chr4	7019028	7019438	411	11	6
EIL0	3	Chr5	6982181	6983557	1377	11	6
EIL0	7	Chr5	8665682	8666088	407	11	6
EIL0	7	Chr5	18803707	18804133	427	11	6
EIL0	3	Chr1	13634825	13635339	515	12	6
EIL0	3	Chr1	19006130	19006585	456	12	6
EIL0	5	Chr1	23438274	23439712	1439	12	6
EIL0	11	Chr4	16293280	16293680	401	12	6
EIL0	5	Chr2	7445327	7445802	476	13	6
EIL0	13	Chr4	17674116	17674650	535	13	6
EIL0	3	Chr1	26153067	26154492	1426	14	6
EIL0	7	Chr1	28519086	28519659	574	14	6
EIL0	6	Chr2	10165216	10165777	562	14	6
EIL0	5	Chr3	16812063	16812598	536	14	6
EIL0	4	Chr2	10513854	10514443	590	15	6
EIL0	4	Chr1	24719084	24719817	734	18	6
EIL0	7	Chr1	3061962	3063650	1689	20	6
EIL0	5	Chr1	16118290	16119232	943	21	6
EIL0	6	Chr2	19078166	19079324	1159	23	6
EIL0	5	Chr3	9381753	9382832	1080	24	6
EIL0	5	Chr5	8315007	8315960	954	26	6
EIL0	11	Chr5	9601003	9605281	4279	41	6
EIL0	3	Chr1	10440640	10445819	5180	131	6
EIL0	6	Chr3	14855669	14870678	15010	172	6
EIL0	7	Chr1	21721419	21721722	304	8	7
EIL0	12	Chr5	52503	52816	314	9	7
EIL0	10	Chr5	21196361	21196748	388	9	7
EIL0	4	Chr1	11421233	11421656	424	10	7
EIL0	8	Chr2	3027560	3027921	362	10	7
EIL0	9	Chr5	673100	673476	377	10	7
EIL0	4	Chr5	9471737	9472197	461	10	7
EIL0	6	Chr2	14519096	14519485	390	11	7
EIL0	4	Chr5	10238753	10239241	489	12	7
EIL0	4	Chr5	17150029	17151898	1870	12	7
EIL0	4	Chr3	15876079	15876561	483	13	7
EIL0	5	Chr4	7080766	7081285	520	13	7
EIL0	10	Chr5	7794645	7795133	489	13	7
EIL0	7	Chr5	10614224	10614739	516	13	7
EIL0	5	Chr4	1856305	1856821	517	14	7
EIL0	2	Chr1	26728196	26728726	531	15	7
EIL0	2	Chr5	9170810	9171337	528	15	7
EIL0	2	Chr1	11237675	11238229	555	16	7
EIL0	3	Chr1	22690473	22691130	658	17	7
EIL0	6	Chr2	14008486	14009146	661	17	7
EIL0	3	Chr5	17354169	17354827	659	17	7
EIL0	2	Chr3	14924417	14925191	775	19	7
EIL0	16	Chr5	15219140	15219789	650	19	7
EIL0	8	Chr2	8386714	8389560	2847	22	7
EIL0	7	Chr3	3538035	3539123	1089	22	7
EIL0	2	Chr3	12198719	12199919	1201	23	7
EIL0	7	Chr2	1597695	1598751	1057	24	7
EIL0	8	Chr1	18959224	18960328	1105	25	7
EIL0	2	Chr5	15331364	15332327	964	25	7
EIL0	5	Chr4	14163469	14164868	1400	27	7
EIL0	4	Chr1	8644303	8648097	3795	28	7
EIL0	3	Chr1	12287998	12289075	1078	28	7
EIL0	3	Chr1	17763869	17765003	1135	29	7
EIL0	8	Chr5	20820549	20821921	1373	38	7
EIL0	3	Chr2	6463746	6473771	10026	96	7
EIL0	3	Chr1	11868828	11869180	353	10	8
EIL0	8	Chr5	18474957	18475362	406	10	8
EIL0	10	Chr3	18280399	18280906	508	13	8
EIL0	6	Chr1	16848782	16849275	494	14	8
EIL0	11	Chr3	10993541	10994071	531	14	8
EIL0	6	Chr1	18279547	18280086	540	15	8
EIL0	3	Chr2	17264565	17265196	632	15	8
EIL0	2	Chr5	16026266	16026879	614	15	8
EIL0	5	Chr5	26935545	26936075	531	15	8
EIL0	4	Chr4	5673160	5673743	584	16	8
EIL0	5	Chr1	16647773	16648378	606	17	8
EIL0	2	Chr4	4313873	4314536	664	17	8
EIL0	8	Chr5	10019045	10019915	871	18	8
EIL0	7	Chr5	10173334	10174031	698	19	8
EIL0	9	Chr3	12582292	12583191	900	21	8
EIL0	5	Chr5	8741873	8742881	1009	22	8
EIL0	4	Chr1	18602610	18604269	1660	23	8
EIL0	15	Chr3	20696544	20697793	1250	28	8
EIL0	6	Chr5	11403125	11404215	1091	28	8
EIL0	13	Chr2	129736	131123	1388	30	8
EIL0	3	Chr2	12737187	12738890	1704	31	8
EIL0	3	Chr4	6195005	6196631	1627	35	8
EIL0	11	Chr5	12557722	12561633	3912	48	8
EIL0	3	Chr2	12737867	12744847	6981	153	8
EIL0	2	Chr2	10524570	10530559	5990	155	8
EIL0	6	Chr5	9001730	9002165	436	13	9
EIL0	6	Chr1	17252773	17253283	511	14	9
EIL0	14	Chr1	17380891	17381379	489	14	9
EIL0	8	Chr4	132023	132573	551	15	9
EIL0	2	Chr1	17352006	17352682	677	16	9
EIL0	4	Chr2	3850451	3851008	558	16	9
EIL0	7	Chr2	4733100	4733741	642	17	9
EIL0	8	Chr4	5385547	5386228	682	17	9
EIL0	8	Chr1	25241958	25242688	731	20	9
EIL0	3	Chr1	15647208	15648271	1064	21	9
EIL0	3	Chr1	17256183	17256963	781	21	9
EIL0	3	Chr4	5259393	5260310	918	22	9
EIL0	3	Chr3	11484330	11485462	1133	24	9
EIL0	4	Chr4	1958457	1960300	1844	41	9
EIL0	3	Chr1	18005797	18011096	5300	64	9
EIL0	2	Chr3	16644584	16660201	15618	181	9
EIL0	3	Chr3	16643985	16659586	15602	182	9
EIL0	2	Chr5	11514191	11565482	51292	1026	9
EIL0	9	Chr1	12608030	12608467	438	12	10
EIL0	4	Chr4	633586	634046	461	13	10
EIL0	9	Chr5	17253883	17254386	504	13	10
EIL0	6	Chr3	13441945	13442477	533	14	10
EIL0	10	Chr5	14337709	14338247	539	15	10
EIL0	7	Chr4	4644160	4644750	591	16	10
EIL0	2	Chr5	10756790	10757472	683	16	10
EIL0	4	Chr4	7529821	7530534	714	19	10
EIL0	2	Chr2	10617970	10619345	1376	22	10
EIL0	7	Chr3	10608411	10609329	919	23	10
EIL0	5	Chr3	19787617	19790679	3063	24	10
EIL0	9	Chr2	11104298	11105539	1242	29	10
EIL0	5	Chr2	4366913	4368506	1594	38	10
EIL0	2	Chr2	130011	131862	1852	44	10
EIL0	5	Chr2	5741505	5745363	3859	49	10
EIL0	5	Chr5	17757409	17759744	2336	50	10
EIL0	4	Chr1	19249970	19253114	3145	55	10
EIL0	2	Chr1	15820996	15821495	500	13	11
EIL0	3	Chr3	15308917	15309471	555	14	11
EIL0	4	Chr3	6547915	6548575	661	17	11
EIL0	3	Chr3	20155049	20155756	708	17	11
EIL0	5	Chr3	1265671	1266313	643	18	11
EIL0	12	Chr1	11688109	11688947	839	21	11
EIL0	4	Chr1	22753118	22753958	841	21	11
EIL0	8	Chr3	18118818	18119634	817	22	11
EIL0	7	Chr1	3774250	3775253	1004	23	11
EIL0	5	Chr2	8632744	8634537	1794	24	11
EIL0	5	Chr2	6491617	6492614	998	25	11
EIL0	4	Chr3	18097975	18099123	1149	26	11
EIL0	8	Chr3	5377168	5378239	1072	27	11
EIL0	5	Chr4	9794353	9798625	4273	67	11
EIL0	11	Chr1	13959136	13959627	492	14	12
EIL0	3	Chr1	16890326	16890884	559	15	12
EIL0	6	Chr5	2066841	2067485	645	17	12
EIL0	8	Chr1	17274886	17275582	697	19	12
EIL0	10	Chr1	28923092	28923960	869	21	12
EIL0	5	Chr4	5617996	5619020	1025	22	12
EIL0	3	Chr1	8343787	8344700	914	25	12
EIL0	6	Chr2	1195788	1197006	1219	25	12
EIL0	4	Chr2	14709121	14710096	976	25	12
EIL0	6	Chr5	12712656	12713644	989	26	12
EIL0	9	Chr2	4833740	4835034	1295	30	12
EIL0	2	Chr5	9210383	9231159	20777	403	12
EIL0	3	Chr2	10469878	10470486	609	18	13
EIL0	7	Chr1	22072877	22073587	711	20	13
EIL0	12	Chr1	24085844	24086581	738	20	13
EIL0	2	Chr4	10344819	10345513	695	20	13
EIL0	9	Chr1	18695878	18696922	1045	21	13
EIL0	4	Chr3	14741570	14742328	759	21	13
EIL0	4	Chr1	12219580	12220437	858	23	13
EIL0	6	Chr4	6964875	6965675	801	23	13
EIL0	5	Chr1	12496870	12497829	960	24	13
EIL0	4	Chr4	12217137	12218083	947	24	13
EIL0	6	Chr5	7113735	7114803	1069	25	13
EIL0	3	Chr3	14935313	14936483	1171	27	13
EIL0	11	Chr1	30385782	30386853	1072	28	13
EIL0	3	Chr3	12046813	12047995	1183	32	13
EIL0	2	Chr1	13818166	13825532	7367	38	13
EIL0	2	Chr3	15745825	15747560	1736	40	13
EIL0	4	Chr5	10083774	10086172	2399	50	13
EIL0	6	Chr2	5197787	5220980	23194	157	13
EIL0	5	Chr3	18898728	18899369	642	17	14
EIL0	3	Chr4	6424977	6425861	885	23	14
EIL0	2	Chr3	1447624	1448513	890	25	14
EIL0	8	Chr5	10962902	10964115	1214	30	14
EIL0	10	Chr1	2029726	2031701	1976	33	14
EIL0	7	Chr2	1642618	1644184	1567	35	14
EIL0	3	Chr3	15078229	15082346	4118	86	14
EIL0	7	Chr3	10690215	10696423	6209	148	14
EIL0	14	Chr3	15077020	15077634	615	17	15
EIL0	12	Chr3	1576169	1577099	931	25	15
EIL0	3	Chr1	4313764	4314727	964	27	15
EIL0	3	Chr1	17411281	17412458	1178	29	15
EIL0	5	Chr5	16411171	16412278	1108	30	15
EIL0	4	Chr2	5033990	5035756	1767	44	15
EIL0	2	Chr4	4957933	4970386	12454	120	15
EIL0	5	Chr3	19813521	19814339	819	21	16
EIL0	3	Chr1	6984729	6985553	825	22	16
EIL0	8	Chr5	20742652	20743502	851	22	16
EIL0	6	Chr2	12758173	12759023	851	23	16
EIL0	9	Chr4	5205395	5206276	882	23	16
EIL0	7	Chr5	5383093	5384305	1213	28	16
EIL0	3	Chr1	22799646	22800703	1058	29	16
EIL0	9	Chr4	3721705	3722796	1092	29	16
EIL0	2	Chr3	2205497	2206981	1485	31	16
EIL0	3	Chr5	10544059	10545725	1667	42	16
EIL0	5	Chr3	15495235	15498003	2769	49	16
EIL0	5	Chr3	15068409	15073111	4703	94	16
EIL0	2	Chr1	24997702	25003833	6132	155	16
EIL0	3	Chr1	18487927	18488677	751	20	17
EIL0	6	Chr1	12969839	12970634	796	22	17
EIL0	7	Chr2	16132710	16133605	896	24	17
EIL0	5	Chr1	19056532	19057632	1101	28	17
EIL0	9	Chr3	11175902	11177004	1103	30	17
EIL0	4	Chr5	24272050	24273127	1078	30	17
EIL0	9	Chr3	16782444	16783728	1285	35	17
EIL0	3	Chr1	11297547	11299617	2071	47	17
EIL0	4	Chr4	4294592	4310141	15550	280	17
EIL0	6	Chr2	15602153	15604261	2109	23	18
EIL0	10	Chr3	4724554	4725695	1142	30	18
EIL0	5	Chr2	1236662	1238157	1496	39	18
EIL0	8	Chr3	14981306	14983333	2028	56	18
EIL0	2	Chr5	26001860	26004884	3025	74	18
EIL0	3	Chr4	12847523	12848440	918	25	19
EIL0	7	Chr1	1542949	1543985	1037	27	19
EIL0	7	Chr3	14698019	14699098	1080	28	19
EIL0	6	Chr5	12609524	12610588	1065	30	19
EIL0	9	Chr1	13426856	13428467	1612	41	19
EIL0	3	Chr2	7155098	7157376	2279	53	19
EIL0	3	Chr5	22181311	22182405	1095	29	20
EIL0	11	Chr1	30262038	30263147	1110	30	20
EIL0	10	Chr5	13004674	13005870	1197	32	20
EIL0	5	Chr1	19499934	19501846	1913	48	20
EIL0	4	Chr2	1695834	1698461	2628	69	20
EIL0	9	Chr4	9732557	9737751	5195	100	20
EIL0	3	Chr3	11885830	11887000	1171	31	21
EIL0	11	Chr4	5373952	5375322	1371	35	21
EIL0	7	Chr3	129127	130765	1639	44	21
EIL0	2	Chr2	5831995	5838532	6538	103	21
EIL0	2	Chr5	10100808	10102360	1553	38	22
EIL0	5	Chr2	3544709	3546110	1402	39	22
EIL0	2	Chr3	16312646	16314089	1444	39	22
EIL0	4	Chr1	21585798	21588584	2787	57	22
EIL0	3	Chr3	16270775	16273941	3167	61	22
EIL0	5	Chr2	7180044	7186160	6117	74	22
EIL0	2	Chr5	16709248	16714658	5411	119	22
EIL0	3	Chr1	3263800	3265069	1270	34	23
EIL0	6	Chr1	11102232	11103994	1763	34	23
EIL0	3	Chr3	16362018	16363953	1936	35	23
EIL0	2	Chr4	7687733	7707617	19885	141	23
EIL0	3	Chr4	7300298	7301699	1402	39	24
EIL0	12	Chr5	9271992	9275843	3852	44	24
EIL0	5	Chr4	860862	865795	4934	92	24
EIL0	4	Chr3	11219963	11223833	3871	93	24
EIL0	8	Chr2	566701	582613	15913	117	24
EIL0	4	Chr1	24998620	25004721	6102	153	24
EIL0	8	Chr1	16945236	16964657	19422	248	24
EIL0	3	Chr3	15384606	15385869	1264	34	25
EIL0	5	Chr5	8836248	8838244	1997	50	25
EIL0	4	Chr5	7717425	7801290	83866	2239	25
EIL0	9	Chr4	6560373	6561634	1262	35	26
EIL0	9	Chr5	20065546	20066811	1266	35	26
EIL0	3	Chr1	13503028	13504557	1530	37	26
EIL0	6	Chr1	12640829	12642603	1775	41	26
EIL0	6	Chr5	13697850	13699312	1463	41	26
EIL0	8	Chr4	8797049	8800243	3195	81	26
EIL0	3	Chr1	15998015	16007419	9405	196	26
EIL0	6	Chr5	26432167	26434149	1983	54	27
EIL0	2	Chr5	19766352	19772235	5884	146	27
EIL0	2	Chr3	14982415	14998557	16143	309	27
EIL0	11	Chr2	15480542	15482004	1463	40	28
EIL0	6	Chr3	14614676	14616222	1547	40	28
EIL0	11	Chr4	11834102	11838685	4584	47	28
EIL0	8	Chr5	10535107	10538606	3500	81	28
EIL0	4	Chr1	22974026	23133965	159940	4019	28
EIL0	9	Chr2	2989457	2990875	1419	38	29
EIL0	7	Chr5	13081858	13083315	1458	40	29
EIL0	3	Chr5	8827224	8830135	2912	58	30
EIL0	6	Chr3	12365723	12368384	2662	72	30
EIL0	9	Chr5	9019902	9024209	4308	73	30
EIL0	3	Chr5	6916422	6927195	10774	275	30
EIL0	4	Chr5	17447326	17449249	1924	49	31
EIL0	15	Chr3	11699514	11704872	5359	123	32
EIL0	5	Chr2	2368447	2369872	1426	39	34
EIL0	13	Chr4	10684529	10686523	1995	52	34
EIL0	7	Chr3	17586783	17590774	3992	96	34
EIL0	8	Chr1	17845944	17848950	3007	41	35
EIL0	8	Chr2	11168149	11171173	3025	67	35
EIL0	7	Chr3	12373865	12375456	1592	44	37
EIL0	3	Chr4	7273905	7278847	4943	129	37
EIL0	2	Chr4	12129185	12174743	45559	1139	37
EIL0	6	Chr5	18224517	18226304	1788	50	38
EIL0	4	Chr4	10171496	10175307	3812	80	38
EIL0	2	Chr5	6910170	6912423	2254	61	39
EIL0	3	Chr1	24459497	24462091	2595	67	39
EIL0	9	Chr4	5698661	5701577	2917	77	39
EIL0	7	Chr5	17107961	17112916	4956	134	39
EIL0	2	Chr5	13563963	13569018	5056	86	40
EIL0	6	Chr2	243754	249243	5490	88	41
EIL0	3	Chr3	16702757	16708626	5870	123	41
EIL0	3	Chr5	14585116	14587020	1905	52	42
EIL0	4	Chr5	14285690	14290499	4810	130	42
EIL0	8	Chr5	11190466	11193237	2772	69	43
EIL0	4	Chr3	5390155	5393214	3060	75	43
EIL0	13	Chr3	17039162	17041839	2678	74	44
EIL0	5	Chr1	17601222	17604228	3007	78	45
EIL0	2	Chr3	8209301	8213286	3986	80	45
EIL0	8	Chr2	14409285	14412982	3698	88	45
EIL0	3	Chr1	7740816	7743048	2233	61	46
EIL0	6	Chr4	9159310	9161632	2323	64	47
EIL0	7	Chr5	5217820	5220305	2486	65	49
EIL0	6	Chr5	5217420	5221289	3870	98	49
EIL0	4	Chr4	12306697	12309538	2842	78	50
EIL0	5	Chr4	13624482	13632074	7593	78	50
EIL0	5	Chr1	24414602	24417168	2567	70	52
EIL0	5	Chr3	16068438	16071201	2764	74	54
EIL0	4	Chr3	10487863	10492258	4396	91	55
EIL0	8	Chr1	5351784	5356651	4868	120	55
EIL0	3	Chr1	13335907	13338491	2585	69	56
EIL0	7	Chr1	20088773	20093918	5146	122	56
EIL0	4	Chr1	11064406	11067138	2733	75	57
EIL0	2	Chr2	2617504	2621462	3959	90	61
EIL0	8	Chr3	23214520	23218567	4048	83	63
EIL0	2	Chr2	5304131	5438841	134711	2796	63
EIL0	4	Chr3	11848868	11854688	5821	125	64
EIL0	6	Chr5	9387050	9390782	3733	100	65
EIL0	5	Chr4	6230996	6234468	3473	95	68
EIL0	2	Chr3	10556235	10574591	18357	221	70
EIL0	5	Chr2	1366737	1377047	10311	205	72
EIL0	4	Chr4	11033203	11121359	88157	414	72
EIL0	4	Chr4	5303721	5309054	5334	131	73
EIL0	2	Chr4	834160	840304	6145	145	73
EIL0	4	Chr3	11667410	11672262	4853	104	75
EIL0	10	Chr3	18802094	18807071	4978	120	75
EIL0	2	Chr1	21704249	21709594	5346	138	75
EIL0	4	Chr3	15277435	15281865	4431	110	76
EIL0	5	Chr2	6429274	6434386	5113	112	77
EIL0	8	Chr4	4795537	4800762	5226	128	77
EIL0	13	Chr2	12456235	12461558	5324	141	77
EIL0	2	Chr5	17279781	17285805	6025	146	77
EIL0	8	Chr5	11295461	11310020	14560	325	78
EIL0	4	Chr1	11096835	11100483	3649	96	79
EIL0	10	Chr1	13418822	13422712	3891	103	79
EIL0	4	Chr5	11302117	11312012	9896	224	79
EIL0	5	Chr2	5638580	5642560	3981	107	80
EIL0	4	Chr1	21453757	21459733	5977	101	81
EIL0	2	Chr1	8729150	8733571	4422	117	82
EIL0	6	Chr2	1238565	1248268	9704	225	83
EIL0	9	Chr2	13230102	13234127	4026	108	85
EIL0	7	Chr2	7455776	7461384	5609	146	86
EIL0	6	Chr1	25162656	25167150	4495	118	87
EIL0	9	Chr1	26370232	26375338	5107	118	89
EIL0	2	Chr2	2194213	2526221	332009	7109	89
EIL0	8	Chr5	21560102	21563921	3820	105	90
EIL0	6	Chr1	3328873	3333466	4594	124	90
EIL0	2	Chr3	11017227	11022045	4819	125	90
EIL0	11	Chr5	18159343	18164147	4805	126	90
EIL0	8	Chr1	4329860	4334430	4571	113	91
EIL0	3	Chr1	8473143	8480940	7798	177	92
EIL0	4	Chr4	4090758	4122056	31299	559	93
EIL0	2	Chr4	2989749	2994781	5033	110	94
EIL0	12	Chr4	17712114	17716960	4847	121	94
EIL0	2	Chr4	4083161	4143722	60562	1103	94
EIL0	7	Chr3	10578330	10583067	4738	117	96
EIL0	6	Chr5	4320131	4326237	6107	127	96
EIL0	4	Chr1	17363106	17368416	5311	133	96
EIL0	16	Chr2	6785907	6792645	6739	177	97
EIL0	9	Chr1	23167153	23285721	118569	2778	98
EIL0	3	Chr3	9237947	9242216	4270	116	100
EIL0	6	Chr3	23111257	23115833	4577	116	100
EIL0	4	Chr1	9475918	9480648	4731	128	100
EIL0	6	Chr5	6403014	6408206	5193	137	100
EIL0	9	Chr4	12801404	12806601	5198	140	103
EIL0	10	Chr1	7969303	7974586	5284	134	104
EIL0	4	Chr1	17362575	17373015	10441	252	104
EIL0	2	Chr3	17078519	17092458	13940	311	105
EIL0	8	Chr3	16049961	16078062	28102	402	105
EIL0	6	Chr4	6467359	6473063	5705	138	107
EIL0	3	Chr4	2596927	2602680	5754	150	109
EIL0	4	Chr4	6588654	6593823	5170	131	113
EIL0	9	Chr1	8927552	8933221	5670	153	113
EIL0	7	Chr3	16255593	16261270	5678	154	115
EIL0	11	Chr4	6914621	6919660	5040	136	116
EIL0	8	Chr5	135688	141583	5896	161	116
EIL0	6	Chr3	22553671	22558849	5179	143	119
EIL0	5	Chr5	8085101	8090471	5371	147	119
EIL0	3	Chr5	19375529	19381342	5814	160	119
EIL0	4	Chr4	7915974	8147384	231411	5903	121
EIL0	7	Chr5	2257294	2262928	5635	152	123
EIL0	3	Chr1	13560127	13590653	30527	597	126
EIL0	6	Chr2	6440329	6446835	6507	176	127
EIL0	3	Chr3	11066612	11072617	6006	164	128
EIL0	3	Chr2	4792804	4805302	12499	300	128
EIL0	2	Chr5	9920294	9933994	13701	255	136
EIL0	3	Chr3	16776296	16958984	182689	4527	153
EIL0	4	Chr3	12911030	12930888	19859	374	158
EIL0	5	Chr3	15502808	15511747	8940	235	166
EIL0	6	Chr2	6627509	6638660	11152	283	166
EIL0	6	Chr3	4274907	4289139	14233	369	221
EIL0	2	Chr1	21177303	21935750	758448	15938	742
EIL0	8	Chr3	13973798	14610064	636267	11533	1205
LC0	8	Chr1	13201190	13202598	1409	1	0
LC0	8	Chr1	17641730	17643139	1410	1	0
LC0	8	Chr1	28541108	28542497	1390	1	0
LC0	9	Chr2	13102252	13102468	217	1	0
LC0	4	Chr2	16191099	16191298	200	1	0
LC0	4	Chr3	10802690	10802877	188	1	0
LC0	3	Chr4	2496581	2496827	247	1	0
LC0	3	Chr4	9035282	9035531	250	1	0
LC0	9	Chr1	6710545	6710798	254	2	0
LC0	6	Chr1	13673247	13673445	199	2	0
LC0	3	Chr1	15640424	15640610	187	2	0
LC0	2	Chr1	16565407	16565593	187	2	0
LC0	11	Chr1	3780720	3785726	5007	2	0
LC0	4	Chr2	2065606	2066099	494	2	0
LC0	7	Chr2	13108817	13109438	622	2	0
LC0	5	Chr2	16380150	16380475	326	2	0
LC0	9	Chr3	2921696	2923310	1615	2	0
LC0	5	Chr3	8596079	8596976	898	2	0
LC0	3	Chr3	9171841	9173279	1439	2	0
LC0	14	Chr3	18066227	18067023	797	2	0
LC0	5	Chr3	18307450	18307634	185	2	0
LC0	6	Chr4	9111539	9112157	619	2	0
LC0	3	Chr4	10427091	10427340	250	2	0
LC0	11	Chr4	16617593	16618454	862	2	0
LC0	7	Chr4	18413118	18413331	214	2	0
LC0	3	Chr5	2639226	2639440	215	2	0
LC0	7	Chr5	17743639	17744243	605	2	0
LC0	4	Chr1	2788368	2800704	12337	3	0
LC0	3	Chr1	11202239	11202461	223	3	0
LC0	4	Chr1	11351458	11352435	978	3	0
LC0	8	Chr1	19530336	19530555	220	3	0
LC0	4	Chr1	22558336	22558777	442	3	0
LC0	5	Chr1	27559749	27559999	251	3	0
LC0	6	Chr1	28597619	28598016	398	3	0
LC0	2	Chr2	5408580	5408894	315	3	0
LC0	7	Chr2	9070204	9071364	1161	3	0
LC0	5	Chr2	15740573	15740815	243	3	0
LC0	2	Chr2	19107389	19107599	211	3	0
LC0	11	Chr3	5839267	5840265	999	3	0
LC0	9	Chr3	8684925	8685124	200	3	0
LC0	2	Chr3	9326300	9326490	191	3	0
LC0	6	Chr3	11488539	11488734	196	3	0
LC0	3	Chr3	14898851	14899043	193	3	0
LC0	2	Chr3	16180451	16180784	334	3	0
LC0	14	Chr3	18884539	18884888	350	3	0
LC0	5	Chr3	22950716	22950904	189	3	0
LC0	5	Chr4	5964414	5964683	270	3	0
LC0	4	Chr4	6376568	6379107	2540	3	0
LC0	10	Chr4	7852834	7853529	696	3	0
LC0	3	Chr4	9408532	9408721	190	3	0
LC0	3	Chr4	12698462	12699413	952	3	0
LC0	6	Chr4	15566505	15566856	352	3	0
LC0	4	Chr4	9969159	9969341	183	3	0
LC0	2	Chr5	2400716	2400900	185	3	0
LC0	3	Chr5	2461555	2461766	212	3	0
LC0	2	Chr5	15807630	15807826	197	3	0
LC0	3	Chr5	18690155	18690338	184	3	0
LC0	10	Chr5	19543533	19543833	301	3	0
LC0	2	Chr1	2107215	2107445	231	4	0
LC0	4	Chr1	9586724	9587028	305	4	0
LC0	2	Chr1	10655743	10656028	286	4	0
LC0	2	Chr1	2233710	2235184	1475	4	0
LC0	8	Chr1	5699871	5701070	1200	4	0
LC0	6	Chr1	6262563	6263320	758	4	0
LC0	2	Chr1	7223241	7223427	187	4	0
LC0	3	Chr1	7725434	7725859	426	4	0
LC0	2	Chr1	8016351	8016613	263	4	0
LC0	2	Chr1	16163930	16164123	194	4	0
LC0	6	Chr1	17842820	17843002	183	4	0
LC0	6	Chr1	18303897	18304854	958	4	0
LC0	9	Chr1	18551707	18552057	351	4	0
LC0	3	Chr1	21921990	21922652	663	4	0
LC0	4	Chr1	23325909	23326219	311	4	0
LC0	4	Chr1	26522909	26523090	182	4	0
LC0	2	Chr1	26680960	26681149	190	4	0
LC0	8	Chr1	26725915	26726112	198	4	0
LC0	2	Chr1	27715990	27716185	196	4	0
LC0	5	Chr2	113691	113886	196	4	0
LC0	2	Chr2	2192995	2193208	214	4	0
LC0	4	Chr2	2438874	2439068	195	4	0
LC0	2	Chr2	5799351	5799567	217	4	0
LC0	2	Chr2	8548682	8548884	203	4	0
LC0	6	Chr2	9866955	9867595	641	4	0
LC0	3	Chr2	9895765	9895958	194	4	0
LC0	7	Chr2	10668697	10668891	195	4	0
LC0	2	Chr2	12525742	12525924	183	4	0
LC0	3	Chr2	15971414	15971612	199	4	0
LC0	3	Chr2	16883128	16884267	1140	4	0
LC0	4	Chr3	4524910	4525097	188	4	0
LC0	3	Chr3	10432288	10432484	197	4	0
LC0	6	Chr3	10666758	10667024	267	4	0
LC0	6	Chr3	12980073	12980326	254	4	0
LC0	5	Chr3	18120079	18120272	194	4	0
LC0	5	Chr3	18554947	18555841	895	4	0
LC0	7	Chr3	23388678	23388934	257	4	0
LC0	2	Chr4	5925	6478	554	4	0
LC0	2	Chr4	764201	764395	195	4	0
LC0	2	Chr4	1189991	1190338	348	4	0
LC0	2	Chr4	6996023	6996237	215	4	0
LC0	2	Chr4	7370025	7370227	203	4	0
LC0	5	Chr4	7403940	7404805	866	4	0
LC0	2	Chr4	7847400	7847609	210	4	0
LC0	11	Chr4	12892324	12892771	448	4	0
LC0	9	Chr4	5727781	5728042	262	4	0
LC0	2	Chr5	14995667	14995899	233	4	0
LC0	3	Chr5	18328795	18329090	296	4	0
LC0	4	Chr5	10755091	10755388	298	4	0
LC0	3	Chr5	2949695	2949911	217	4	0
LC0	6	Chr5	8538213	8538442	230	4	0
LC0	10	Chr5	15460549	15460797	249	4	0
LC0	5	Chr5	16845901	16846369	469	4	0
LC0	3	Chr5	17067600	17067807	208	4	0
LC0	3	Chr5	17813330	17814052	723	4	0
LC0	4	Chr5	18908896	18909098	203	4	0
LC0	2	Chr5	20749477	20749679	203	4	0
LC0	2	Chr1	1997107	1997302	196	5	0
LC0	3	Chr1	5864131	5864312	182	5	0
LC0	2	Chr1	8622138	8622340	203	5	0
LC0	2	Chr1	8764234	8764438	205	5	0
LC0	2	Chr1	9412298	9412486	189	5	0
LC0	6	Chr1	11987726	11988390	665	5	0
LC0	7	Chr1	12059769	12059979	211	5	0
LC0	4	Chr1	12364079	12365980	1902	5	0
LC0	2	Chr1	13657647	13657884	238	5	0
LC0	2	Chr1	13950965	13951147	183	5	0
LC0	3	Chr1	13999515	13999715	201	5	0
LC0	2	Chr1	17068431	17068638	208	5	0
LC0	3	Chr1	17598985	17599690	706	5	0
LC0	5	Chr1	19255207	19255551	345	5	0
LC0	5	Chr1	19723849	19724108	260	5	0
LC0	6	Chr1	21172527	21172789	263	5	0
LC0	2	Chr1	21949811	21950011	201	5	0
LC0	4	Chr1	22078703	22078991	289	5	0
LC0	3	Chr1	22463425	22463618	194	5	0
LC0	2	Chr1	22579383	22579564	182	5	0
LC0	3	Chr1	23765045	23765308	264	5	0
LC0	4	Chr1	24126831	24127075	245	5	0
LC0	2	Chr1	24848592	24848809	218	5	0
LC0	13	Chr1	24911157	24912284	1128	5	0
LC0	5	Chr1	25725714	25725933	220	5	0
LC0	6	Chr1	26310592	26311202	611	5	0
LC0	2	Chr1	27302786	27302981	196	5	0
LC0	2	Chr1	28155558	28155742	185	5	0
LC0	5	Chr1	29779102	29780039	938	5	0
LC0	9	Chr1	17334824	17335502	679	5	0
LC0	2	Chr2	5792714	5793050	337	5	0
LC0	2	Chr2	176949	177132	184	5	0
LC0	2	Chr2	836730	836931	202	5	0
LC0	2	Chr2	2084706	2084926	221	5	0
LC0	2	Chr2	2346924	2347164	241	5	0
LC0	10	Chr2	5246259	5246466	208	5	0
LC0	9	Chr2	5297083	5297277	195	5	0
LC0	3	Chr2	5619732	5619938	207	5	0
LC0	6	Chr2	5745663	5745865	203	5	0
LC0	3	Chr2	6808009	6808192	184	5	0
LC0	2	Chr2	7241876	7242061	186	5	0
LC0	4	Chr2	9046046	9046343	298	5	0
LC0	3	Chr2	10077056	10078053	998	5	0
LC0	2	Chr2	10254321	10254509	189	5	0
LC0	2	Chr2	12535355	12535554	200	5	0
LC0	6	Chr2	12573173	12585513	12341	5	0
LC0	4	Chr2	15339313	15339495	183	5	0
LC0	2	Chr2	16876106	16876311	206	5	0
LC0	2	Chr2	19592802	19593007	206	5	0
LC0	2	Chr3	15611803	15612150	348	5	0
LC0	2	Chr3	3659111	3659311	201	5	0
LC0	2	Chr3	5616692	5616877	186	5	0
LC0	2	Chr3	6271763	6271949	187	5	0
LC0	2	Chr3	7122935	7123142	208	5	0
LC0	5	Chr3	10709809	10710442	634	5	0
LC0	6	Chr3	12312210	12312393	184	5	0
LC0	6	Chr3	14905829	14906025	197	5	0
LC0	3	Chr3	17331266	17331457	192	5	0
LC0	7	Chr3	18663016	18664124	1109	5	0
LC0	7	Chr3	18841861	18842919	1059	5	0
LC0	4	Chr3	18977979	18978199	221	5	0
LC0	2	Chr3	13398906	13399094	189	5	0
LC0	5	Chr4	2122171	2122512	342	5	0
LC0	4	Chr4	13823291	13823638	348	5	0
LC0	5	Chr4	1365743	1366214	472	5	0
LC0	2	Chr4	1521127	1521817	691	5	0
LC0	2	Chr4	4868442	4868661	220	5	0
LC0	5	Chr4	6428575	6429955	1381	5	0
LC0	2	Chr4	6807132	6807375	244	5	0
LC0	2	Chr4	7861323	7861524	202	5	0
LC0	2	Chr4	9096086	9096269	184	5	0
LC0	2	Chr4	9195235	9195453	219	5	0
LC0	4	Chr4	15631262	15631505	244	5	0
LC0	5	Chr4	17511369	17511557	189	5	0
LC0	2	Chr4	4956160	4956381	222	5	0
LC0	2	Chr5	18256229	18256574	346	5	0
LC0	2	Chr5	25231249	25231474	226	5	0
LC0	2	Chr5	26386960	26387193	234	5	0
LC0	2	Chr5	338451	338643	193	5	0
LC0	2	Chr5	6531608	6531789	182	5	0
LC0	6	Chr5	10545352	10545537	186	5	0
LC0	8	Chr5	10844026	10844227	202	5	0
LC0	6	Chr5	13870426	13870633	208	5	0
LC0	4	Chr5	14710627	14711341	715	5	0
LC0	8	Chr5	15059338	15060675	1338	5	0
LC0	3	Chr5	15081348	15081559	212	5	0
LC0	2	Chr5	15651530	15651713	184	5	0
LC0	3	Chr5	16924363	16924573	211	5	0
LC0	2	Chr5	16994249	16994454	206	5	0
LC0	4	Chr5	17749429	17749617	189	5	0
LC0	2	Chr5	17797314	17797531	218	5	0
LC0	3	Chr5	17968538	17968740	203	5	0
LC0	2	Chr5	18207109	18207307	199	5	0
LC0	4	Chr5	19877248	19877491	244	5	0
LC0	8	Chr5	20113817	20114037	221	5	0
LC0	4	Chr5	20162447	20162759	313	5	0
LC0	3	Chr5	20760990	20761214	225	5	0
LC0	3	Chr5	21992564	21992754	191	5	0
LC0	5	Chr5	23448741	23450194	1454	5	0
LC0	6	Chr5	24361285	24362785	1501	5	0
LC0	2	Chr5	25522127	25522311	185	5	0
LC0	3	Chr5	8910900	8911102	203	5	0
LC0	4	Chr5	19420600	19420786	187	5	0
LC0	3	Chr1	664562	664865	304	6	0
LC0	2	Chr1	2222993	2223292	300	6	0
LC0	4	Chr1	6474083	6474408	326	6	0
LC0	4	Chr1	11128878	11129163	286	6	0
LC0	2	Chr1	11457991	11458290	300	6	0
LC0	3	Chr1	16142749	16143050	302	6	0
LC0	2	Chr1	21952995	21953278	284	6	0
LC0	4	Chr1	1160144	1161222	1079	6	0
LC0	2	Chr1	3041708	3041932	225	6	0
LC0	2	Chr1	3410402	3410636	235	6	0
LC0	2	Chr1	3830474	3830671	198	6	0
LC0	3	Chr1	5871212	5871418	207	6	0
LC0	2	Chr1	7783389	7783589	201	6	0
LC0	3	Chr1	7985045	7986416	1372	6	0
LC0	3	Chr1	8509710	8509921	212	6	0
LC0	2	Chr1	9898373	9898584	212	6	0
LC0	2	Chr1	11597228	11597543	316	6	0
LC0	2	Chr1	12551851	12552054	204	6	0
LC0	4	Chr1	13840064	13840295	232	6	0
LC0	4	Chr1	14169495	14169815	321	6	0
LC0	3	Chr1	14211160	14211488	329	6	0
LC0	2	Chr1	16135671	16135860	190	6	0
LC0	3	Chr1	17844194	17844473	280	6	0
LC0	2	Chr1	19732104	19733684	1581	6	0
LC0	7	Chr1	20983044	20984493	1450	6	0
LC0	2	Chr1	22469138	22469355	218	6	0
LC0	2	Chr1	23073926	23074121	196	6	0
LC0	5	Chr1	27908785	27908994	210	6	0
LC0	2	Chr1	27947160	27947354	195	6	0
LC0	3	Chr2	9107362	9107644	283	6	0
LC0	2	Chr2	15638575	15638837	263	6	0
LC0	4	Chr2	16346500	16346818	319	6	0
LC0	3	Chr2	16528619	16528894	276	6	0
LC0	2	Chr2	439825	440055	231	6	0
LC0	2	Chr2	846478	846682	205	6	0
LC0	4	Chr2	2694141	2694340	200	6	0
LC0	13	Chr2	6389786	6391134	1349	6	0
LC0	3	Chr2	6907405	6907621	217	6	0
LC0	9	Chr2	9064273	9066708	2436	6	0
LC0	2	Chr2	10053834	10054060	227	6	0
LC0	2	Chr3	7026058	7026277	220	6	0
LC0	2	Chr3	8235350	8235617	268	6	0
LC0	4	Chr3	11329237	11329719	483	6	0
LC0	3	Chr3	15512261	15512549	289	6	0
LC0	3	Chr3	15788989	15789272	284	6	0
LC0	4	Chr3	16849200	16849472	273	6	0
LC0	2	Chr3	18112103	18112401	299	6	0
LC0	2	Chr3	18396025	18396303	279	6	0
LC0	4	Chr3	8358460	8358675	216	6	0
LC0	6	Chr3	9472354	9473382	1029	6	0
LC0	5	Chr3	10083211	10084061	851	6	0
LC0	6	Chr3	10584478	10584696	219	6	0
LC0	6	Chr3	14398321	14398514	194	6	0
LC0	8	Chr3	16564313	16565433	1121	6	0
LC0	5	Chr3	16572608	16574574	1967	6	0
LC0	8	Chr3	16798514	16799007	494	6	0
LC0	7	Chr3	19531571	19532230	660	6	0
LC0	2	Chr3	20738689	20738898	210	6	0
LC0	7	Chr3	22033824	22034022	199	6	0
LC0	11	Chr3	22706504	22711495	4992	6	0
LC0	2	Chr3	10900164	10900678	515	6	0
LC0	3	Chr4	6617303	6617593	291	6	0
LC0	2	Chr4	9777004	9777221	218	6	0
LC0	2	Chr4	17160241	17160543	303	6	0
LC0	4	Chr4	413317	413995	679	6	0
LC0	2	Chr4	813651	813849	199	6	0
LC0	6	Chr4	1063336	1064207	872	6	0
LC0	2	Chr4	1481356	1481601	246	6	0
LC0	7	Chr4	9368697	9369366	670	6	0
LC0	2	Chr4	15579592	15579802	211	6	0
LC0	3	Chr4	15785915	15786133	219	6	0
LC0	2	Chr5	15433625	15433841	217	6	0
LC0	2	Chr5	26717935	26718201	267	6	0
LC0	8	Chr5	7069899	7070531	633	6	0
LC0	6	Chr5	14887843	14888078	236	6	0
LC0	2	Chr5	16771061	16771292	232	6	0
LC0	2	Chr5	16901756	16901963	208	6	0
LC0	7	Chr5	17661554	17661900	347	6	0
LC0	9	Chr5	18517932	18518711	780	6	0
LC0	6	Chr5	19496758	19497403	646	6	0
LC0	2	Chr5	19849140	19849343	204	6	0
LC0	5	Chr5	25808312	25808503	192	6	0
LC0	3	Chr1	230068	230348	281	7	0
LC0	2	Chr1	3314309	3314580	272	7	0
LC0	2	Chr1	4232434	4232706	273	7	0
LC0	2	Chr1	7538437	7538762	326	7	0
LC0	4	Chr1	8725531	8725797	267	7	0
LC0	2	Chr1	13668751	13669047	297	7	0
LC0	4	Chr1	16608165	16608459	295	7	0
LC0	4	Chr1	17281925	17282273	349	7	0
LC0	2	Chr1	18970947	18971215	269	7	0
LC0	2	Chr1	19559325	19559641	317	7	0
LC0	3	Chr1	20677765	20678068	304	7	0
LC0	2	Chr1	22136358	22136630	273	7	0
LC0	2	Chr1	23066440	23066716	277	7	0
LC0	2	Chr1	23263246	23263545	300	7	0
LC0	5	Chr1	23545678	23546027	350	7	0
LC0	2	Chr1	24888133	24888436	304	7	0
LC0	4	Chr1	25126452	25126826	375	7	0
LC0	2	Chr1	26907380	26907658	279	7	0
LC0	2	Chr1	27305351	27305629	279	7	0
LC0	2	Chr1	540399	540990	592	7	0
LC0	5	Chr1	4109977	4111026	1050	7	0
LC0	9	Chr1	5679205	5681872	2668	7	0
LC0	7	Chr1	6722819	6723460	642	7	0
LC0	3	Chr1	9705524	9705797	274	7	0
LC0	8	Chr1	10021268	10022039	772	7	0
LC0	4	Chr1	11782399	11783048	650	7	0
LC0	9	Chr1	19394272	19394759	488	7	0
LC0	7	Chr1	20170303	20171267	965	7	0
LC0	5	Chr1	20210253	20210574	322	7	0
LC0	6	Chr1	21735250	21735913	664	7	0
LC0	5	Chr1	22894106	22894409	304	7	0
LC0	2	Chr1	25346981	25347629	649	7	0
LC0	5	Chr1	27550592	27550865	274	7	0
LC0	3	Chr1	29905099	29905407	309	7	0
LC0	2	Chr2	208113	208456	344	7	0
LC0	2	Chr2	8073008	8073286	279	7	0
LC0	3	Chr2	9000363	9000687	325	7	0
LC0	2	Chr2	9341815	9342100	286	7	0
LC0	3	Chr2	10063776	10064110	335	7	0
LC0	2	Chr2	11306696	11306977	282	7	0
LC0	4	Chr2	11431035	11431355	321	7	0
LC0	2	Chr2	12869178	12869546	369	7	0
LC0	2	Chr2	14144606	14144908	303	7	0
LC0	2	Chr2	15376968	15377249	282	7	0
LC0	2	Chr2	19373159	19373427	269	7	0
LC0	5	Chr2	1380654	1381358	705	7	0
LC0	9	Chr2	1652230	1652767	538	7	0
LC0	3	Chr2	6908174	6909009	836	7	0
LC0	7	Chr2	9036828	9037784	957	7	0
LC0	2	Chr2	11835804	11836049	246	7	0
LC0	7	Chr2	12563694	12564331	638	7	0
LC0	8	Chr2	13239858	13240711	854	7	0
LC0	4	Chr2	240808	241959	1152	7	0
LC0	2	Chr3	1521999	1522275	277	7	0
LC0	3	Chr3	3690186	3690487	302	7	0
LC0	2	Chr3	4105195	4105482	288	7	0
LC0	8	Chr3	6540794	6541167	374	7	0
LC0	2	Chr3	8068131	8068444	314	7	0
LC0	3	Chr3	8229561	8229836	276	7	0
LC0	3	Chr3	11122290	11122616	327	7	0
LC0	2	Chr3	13426168	13426506	339	7	0
LC0	3	Chr3	14847213	14847543	331	7	0
LC0	3	Chr3	14899314	14899590	277	7	0
LC0	3	Chr3	19653429	19653721	293	7	0
LC0	2	Chr3	19763774	19764056	283	7	0
LC0	2	Chr3	1031398	1031732	335	7	0
LC0	3	Chr3	3478367	3479277	911	7	0
LC0	2	Chr3	5587902	5588214	313	7	0
LC0	4	Chr3	6062232	6062482	251	7	0
LC0	8	Chr3	6486295	6487280	986	7	0
LC0	5	Chr3	11133400	11134035	636	7	0
LC0	2	Chr3	11959128	11959350	223	7	0
LC0	5	Chr3	17281039	17281771	733	7	0
LC0	3	Chr3	19447750	19448435	686	7	0
LC0	3	Chr3	20640638	20641033	396	7	0
LC0	4	Chr4	6588016	6588298	283	7	0
LC0	2	Chr4	8210210	8210506	297	7	0
LC0	2	Chr4	8492334	8492640	307	7	0
LC0	3	Chr4	8641732	8641978	247	7	0
LC0	3	Chr4	9362534	9362817	284	7	0
LC0	5	Chr4	14971517	14971854	338	7	0
LC0	2	Chr4	14984078	14984358	281	7	0
LC0	2	Chr4	17604663	17604941	279	7	0
LC0	5	Chr4	18510307	18510643	337	7	0
LC0	15	Chr4	378787	379638	852	7	0
LC0	5	Chr4	6414019	6414702	684	7	0
LC0	2	Chr5	1358613	1358980	368	7	0
LC0	2	Chr5	2280190	2280484	295	7	0
LC0	4	Chr5	4458397	4458701	305	7	0
LC0	3	Chr5	7248125	7248382	258	7	0
LC0	2	Chr5	7381756	7381999	244	7	0
LC0	2	Chr5	16861177	16861438	262	7	0
LC0	2	Chr5	19866051	19866320	270	7	0
LC0	2	Chr5	21996668	21996954	287	7	0
LC0	5	Chr5	24484642	24484967	326	7	0
LC0	2	Chr5	26758469	26758767	299	7	0
LC0	3	Chr5	1836927	1837189	263	7	0
LC0	4	Chr5	12989105	12989399	295	7	0
LC0	5	Chr5	19118725	19119391	667	7	0
LC0	2	Chr5	19464824	19465221	398	7	0
LC0	8	Chr5	24603821	24604285	465	7	0
LC0	3	Chr5	26250213	26250770	558	7	0
LC0	2	ChrM	28099	28437	339	7	0
LC0	4	Chr1	440290	440611	322	8	0
LC0	6	Chr1	4546141	4546501	361	8	0
LC0	6	Chr1	4598888	4599235	348	8	0
LC0	5	Chr1	5653615	5653909	295	8	0
LC0	3	Chr1	5732680	5732980	301	8	0
LC0	5	Chr1	6983903	6984264	362	8	0
LC0	4	Chr1	7915045	7915347	303	8	0
[truncated: 1,523 more rows]
