# Supplementary material for: Substantial deletion overlap among divergent Arabidopsis genomes revealed by intersection of short reads and tiling arrays
Source: Genome Biol. 2010 Jan 12;11(1):R4. doi: 10.1186/gb-2010-11-1-r4 (PMC2847716; doi:10.1186/gb-2010-11-1-r4)
Supplement: Additional file 5 — Genes carrying deletions as predicted from intersection of UHTS and tiling arrays. [file gb-2010-11-1-r4-S5.xls]

## Sheet: genes affected by deletions
genes affected by deletions in the different accessions as compared to the Col-0 reference genome and described in the text;
Eil-0	Lc-0	Sav-0	Tsu-1
AT1G05770	AT1G04420	AT1G02220	AT1G04590
AT1G09550	AT1G08540	AT1G03710	AT1G08540
AT1G09840	AT1G08560	AT1G05030	AT1G09550
AT1G10000	AT1G08900	AT1G11370	AT1G09840
AT1G10160	AT1G09550	AT1G12400	AT1G10000
AT1G11370	AT1G09840	AT1G12660	AT1G10100
AT1G12640	AT1G11370	AT1G12775	AT1G10160
AT1G12720	AT1G12211	AT1G14530	AT1G11370
AT1G12725	AT1G12220	AT1G15560	AT1G12570
AT1G15560	AT1G12230	AT1G15600	AT1G15600
AT1G15600	AT1G12490	AT1G15610	AT1G15610
AT1G15610	AT1G12640	AT1G15620	AT1G15620
AT1G15620	AT1G13310	AT1G15680	AT1G15885
AT1G15880	AT1G13320	AT1G15880	AT1G15890
AT1G15885	AT1G15600	AT1G15885	AT1G17495
AT1G15890	AT1G15610	AT1G15890	AT1G17910
AT1G17495	AT1G15620	AT1G16260	AT1G20290
AT1G17910	AT1G15680	AT1G17910	AT1G21210
AT1G19080	AT1G15880	AT1G19415	AT1G21940
AT1G19415	AT1G15885	AT1G20290	AT1G22560
AT1G20135	AT1G15890	AT1G20390	AT1G23610
AT1G20570	AT1G17870	AT1G21890	AT1G23630
AT1G21990	AT1G17910	AT1G21940	AT1G23660
AT1G22560	AT1G17920	AT1G22560	AT1G23960
AT1G22850	AT1G20135	AT1G22850	AT1G23990
AT1G23520	AT1G20290	AT1G23610	AT1G24480
AT1G23900	AT1G20400	AT1G23630	AT1G24640
AT1G23935	AT1G20490	AT1G23660	AT1G26990
AT1G23940	AT1G21160	AT1G23935	AT1G27180
AT1G23960	AT1G21260	AT1G23940	AT1G29790
AT1G23990	AT1G21270	AT1G23960	AT1G29810
AT1G24640	AT1G21280	AT1G24370	AT1G31570
AT1G25430	AT1G21890	AT1G24380	AT1G31600
AT1G26990	AT1G21940	AT1G24640	AT1G31835
AT1G27180	AT1G22560	AT1G26990	AT1G31990
AT1G27285	AT1G22850	AT1G27285	AT1G32030
AT1G27350	AT1G23960	AT1G28040	AT1G32040
AT1G29060	AT1G23990	AT1G29355	AT1G33020
AT1G29150	AT1G24000	AT1G29360	AT1G33480
AT1G29790	AT1G24250	AT1G29560	AT1G33530
AT1G29810	AT1G24480	AT1G29590	AT1G33540
AT1G31030	AT1G24510	AT1G29790	AT1G33710
AT1G31100	AT1G24640	AT1G29800	AT1G33960
AT1G31300	AT1G24938	AT1G29810	AT1G34042
AT1G31360	AT1G24967	AT1G30160	AT1G34070
AT1G31370	AT1G25430	AT1G30180	AT1G34080
AT1G31380	AT1G25988	AT1G30340	AT1G34090
AT1G31390	AT1G26990	AT1G30390	AT1G34095
AT1G31440	AT1G27285	AT1G30500	AT1G34097
AT1G31570	AT1G27490	AT1G31260	AT1G34200
AT1G31580	AT1G27610	AT1G31270	AT1G34545
AT1G31600	AT1G28040	AT1G31370	AT1G34842
AT1G31835	AT1G29150	AT1G31380	AT1G35530
AT1G31990	AT1G29800	AT1G31390	AT1G35570
AT1G31993	AT1G29810	AT1G31510	AT1G35640
AT1G32040	AT1G29820	AT1G31520	AT1G35645
AT1G32045	AT1G30340	AT1G31570	AT1G35650
AT1G32270	AT1G31300	AT1G31600	AT1G35670
AT1G32280	AT1G31370	AT1G31835	AT1G35760
AT1G32360	AT1G31390	AT1G31850	AT1G35770
AT1G32390	AT1G31570	AT1G31960	AT1G36185
AT1G33480	AT1G31600	AT1G31990	AT1G36225
AT1G33530	AT1G31620	AT1G31993	AT1G36330
AT1G33540	AT1G31760	AT1G32010	AT1G36590
AT1G33710	AT1G31835	AT1G32030	AT1G36770
AT1G33960	AT1G31885	AT1G32040	AT1G36915
AT1G34020	AT1G31990	AT1G32045	AT1G36920
AT1G34042	AT1G31993	AT1G32210	AT1G37090
AT1G34070	AT1G32010	AT1G32270	AT1G37110
AT1G34080	AT1G32030	AT1G32280	AT1G38430
AT1G34090	AT1G32040	AT1G32960	AT1G38710
AT1G34097	AT1G32045	AT1G32970	AT1G38950
AT1G34200	AT1G32190	AT1G34200	AT1G39270
AT1G34210	AT1G33300	AT1G34210	AT1G40075
AT1G34460	AT1G33710	AT1G34545	AT1G40081
AT1G34480	AT1G34042	AT1G34600	AT1G40097
AT1G34545	AT1G34050	AT1G34842	AT1G40099
AT1G34842	AT1G34070	AT1G35110	AT1G40103
AT1G35375	AT1G34080	AT1G35530	AT1G40470
AT1G35380	AT1G34090	AT1G35535	AT1G41893
AT1G35670	AT1G34095	AT1G35645	AT1G41910
AT1G35870	AT1G34097	AT1G35647	AT1G41920
AT1G35995	AT1G34200	AT1G35650	AT1G41930
AT1G36010	AT1G34405	AT1G35670	AT1G42045
AT1G36185	AT1G34460	AT1G35690	AT1G42050
AT1G36225	AT1G34490	AT1G35710	AT1G42100
AT1G36240	AT1G34500	AT1G35995	AT1G42130
AT1G36250	AT1G34545	AT1G36010	AT1G42150
AT1G36330	AT1G34580	AT1G36185	AT1G42170
AT1G36340	AT1G34590	AT1G36225	AT1G42190
AT1G36580	AT1G34600	AT1G36240	AT1G42200
AT1G36840	AT1G34842	AT1G36250	AT1G42220
AT1G40097	AT1G35035	AT1G36590	AT1G42230
AT1G40099	AT1G35110	AT1G36890	AT1G42240
AT1G40101	AT1G35570	AT1G36975	AT1G42270
AT1G40103	AT1G35640	AT1G37080	AT1G42290
AT1G41893	AT1G35645	AT1G37340	AT1G42310
AT1G41910	AT1G35650	AT1G40097	AT1G42350
AT1G41920	AT1G35670	AT1G40099	AT1G42377
AT1G41930	AT1G35690	AT1G40103	AT1G42380
AT1G42045	AT1G35750	AT1G41893	AT1G42385
AT1G42050	AT1G36800	AT1G41910	AT1G42390
AT1G42080	AT1G37070	AT1G41920	AT1G42420
AT1G42100	AT1G37080	AT1G41930	AT1G42590
AT1G42130	AT1G37340	AT1G42045	AT1G42595
AT1G42150	AT1G38360	AT1G42050	AT1G42600
AT1G42160	AT1G40097	AT1G42100	AT1G42620
AT1G42170	AT1G40099	AT1G42110	AT1G42630
AT1G42190	AT1G40101	AT1G42130	AT1G42650
AT1G42200	AT1G40103	AT1G42150	AT1G42703
AT1G42210	AT1G41893	AT1G42160	AT1G42698
AT1G42220	AT1G41900	AT1G42170	AT1G42700
AT1G42230	AT1G41910	AT1G42190	AT1G42710
AT1G42240	AT1G41920	AT1G42200	AT1G42852
AT1G42290	AT1G41930	AT1G42220	AT1G43010
AT1G42310	AT1G42045	AT1G42230	AT1G43060
AT1G42320	AT1G42003	AT1G42240	AT1G43070
AT1G42350	AT1G42050	AT1G42270	AT1G43250
AT1G42377	AT1G42080	AT1G42290	AT1G43270
AT1G42380	AT1G42100	AT1G42310	AT1G43775
AT1G42385	AT1G42110	AT1G42320	AT1G43780
AT1G42390	AT1G42130	AT1G42350	AT1G43785
AT1G42396	AT1G42140	AT1G42377	AT1G43920
AT1G42420	AT1G42150	AT1G42380	AT1G43930
AT1G42590	AT1G42160	AT1G42385	AT1G44510
AT1G42595	AT1G42170	AT1G42390	AT1G44960
AT1G42600	AT1G42180	AT1G42396	AT1G45020
AT1G42620	AT1G42190	AT1G42400	AT1G46624
AT1G42650	AT1G42200	AT1G42420	AT1G46696
AT1G42680	AT1G42210	AT1G42590	AT1G47250
AT1G42690	AT1G42220	AT1G42595	AT1G47278
AT1G42703	AT1G42230	AT1G42600	AT1G47320
AT1G42700	AT1G42240	AT1G42610	AT1G47360
AT1G42710	AT1G42250	AT1G42620	AT1G47650
AT1G42745	AT1G42270	AT1G42650	AT1G47770
AT1G42852	AT1G42290	AT1G42690	AT1G47816
AT1G43010	AT1G42310	AT1G42703	AT1G47830
AT1G43785	AT1G42320	AT1G42700	AT1G47860
AT1G44740	AT1G42350	AT1G42710	AT1G47910
AT1G44770	AT1G42377	AT1G42745	AT1G47950
AT1G44880	AT1G42380	AT1G42780	AT1G47960
AT1G44935	AT1G42385	AT1G42852	AT1G48095
AT1G44960	AT1G42390	AT1G44080	AT1G48290
AT1G45020	AT1G42400	AT1G44510	AT1G50520
AT1G45100	AT1G42420	AT1G44770	AT1G50530
AT1G46552	AT1G42580	AT1G44880	AT1G51010
AT1G46912	AT1G42590	AT1G44935	AT1G51040
AT1G47320	AT1G42595	AT1G44980	AT1G51402
AT1G47360	AT1G42600	AT1G45832	AT1G51805
AT1G47530	AT1G42602	AT1G46624	AT1G51870
AT1G47770	AT1G42610	AT1G46696	AT1G52120
AT1G47790	AT1G42620	AT1G47250	AT1G52270
AT1G47800	AT1G42630	AT1G47280	AT1G52990
AT1G47816	AT1G42650	AT1G47300	AT1G53000
AT1G47830	AT1G42655	AT1G47320	AT1G53340
AT1G47940	AT1G42680	AT1G47530	AT1G53810
AT1G47950	AT1G42703	AT1G47860	AT1G53935
AT1G47960	AT1G42697	AT1G47910	AT1G53940
AT1G48095	AT1G42700	AT1G47940	AT1G53950
AT1G48220	AT1G42727	AT1G47950	AT1G53980
AT1G48290	AT1G42745	AT1G47960	AT1G55370
AT1G48680	AT1G42780	AT1G48095	AT1G55380
AT1G51402	AT1G42852	AT1G48220	AT1G55450
AT1G51870	AT1G42888	AT1G48230	AT1G55700
AT1G52290	AT1G43775	AT1G48290	AT1G57670
AT1G52980	AT1G43785	AT1G48820	AT1G57770
AT1G52990	AT1G43880	AT1G50160	AT1G58090
AT1G53000	AT1G43883	AT1G50290	AT1G58150
AT1G53810	AT1G43897	AT1G51010	AT1G58270
AT1G55520	AT1G44030	AT1G51040	AT1G58400
AT1G55700	AT1G44770	AT1G51270	AT1G58450
AT1G55730	AT1G44900	AT1G51870	AT1G58602
AT1G56510	AT1G45000	AT1G52260	AT1G58561
AT1G56520	AT1G45015	AT1G52270	AT1G59675
AT1G56530	AT1G46624	AT1G52290	AT1G59770
AT1G57770	AT1G46696	AT1G52650	AT1G59950
AT1G58020	AT1G47320	AT1G52695	AT1G61093
AT1G58060	AT1G47360	AT1G52990	AT1G61510
AT1G58090	AT1G47530	AT1G53000	AT1G61840
AT1G58270	AT1G47565	AT1G53810	AT1G62430
AT1G58390	AT1G47790	AT1G53935	AT1G62460
AT1G58410	AT1G47800	AT1G54990	AT1G62550
AT1G58440	AT1G47816	AT1G55370	AT1G62580
AT1G58520	AT1G47830	AT1G55380	AT1G62810
AT1G58602	AT1G47860	AT1G55440	AT1G63340
AT1G58561	AT1G47910	AT1G55450	AT1G63560
AT1G59610	AT1G47970	AT1G55700	AT1G63660
AT1G59950	AT1G48230	AT1G55720	AT1G63900
AT1G60460	AT1G49810	AT1G55730	AT1G65070
AT1G60500	AT1G50520	AT1G57570	AT1G65200
AT1G60530	AT1G50530	AT1G57640	AT1G65260
AT1G61130	AT1G51402	AT1G58020	AT1G65390
AT1G61160	AT1G51870	AT1G58050	AT1G66090
AT1G61240	AT1G52070	AT1G58090	AT1G66100
AT1G61300	AT1G52191	AT1G58150	AT1G66640
AT1G61480	AT1G52260	AT1G58265	AT1G66880
AT1G61490	AT1G52270	AT1G58270	AT1G66920
AT1G61510	AT1G52410	AT1G58390	AT1G66980
AT1G61550	AT1G52430	AT1G58410	AT1G67020
AT1G61590	AT1G52440	AT1G58602	AT1G67560
AT1G61840	AT1G52695	AT1G58561	AT1G70010
AT1G62075	AT1G52920	AT1G59950	AT1G72840
AT1G62600	AT1G52980	AT1G60110	AT1G72850
AT1G62810	AT1G52990	AT1G60120	AT1G72860
AT1G63070	AT1G53000	AT1G60460	AT1G72870
AT1G63150	AT1G53810	AT1G60530	AT1G72880
AT1G63770	AT1G53935	AT1G60610	AT1G73490
AT1G63830	AT1G53940	AT1G60890	AT1G74170
AT1G63855	AT1G53950	AT1G61240	AT1G76960
AT1G63900	AT1G53970	AT1G61300	AT1G80970
AT1G63910	AT1G53980	AT1G61490	AT1G80980
AT1G64150	AT1G55220	AT1G61510	AT2G01550
AT1G64180	AT1G55520	AT1G61840	AT2G02690
AT1G64255	AT1G55700	AT1G61850	AT2G03240
AT1G64260	AT1G55720	AT1G61920	AT2G03932
AT1G64270	AT1G55730	AT1G61940	AT2G03937
AT1G64770	AT1G55915	AT1G61990	AT2G03940
AT1G65190	AT1G56500	AT1G62075	AT2G04070
AT1G65230	AT1G56530	AT1G62305	AT2G04080
AT1G65640	AT1G56675	AT1G62340	AT2G04180
AT1G65700	AT1G57640	AT1G62420	AT2G04540
AT1G65750	AT1G58020	AT1G62460	AT2G05080
AT1G65950	AT1G58030	AT1G62550	AT2G05082
AT1G66090	AT1G58265	AT1G62640	AT2G05090
AT1G66100	AT1G58270	AT1G62810	AT2G05200
AT1G66920	AT1G58390	AT1G62920	AT2G05270
AT1G66980	AT1G58400	AT1G62990	AT2G05280
AT1G67020	AT1G58440	AT1G63130	AT2G05290
AT1G67240	AT1G58602	AT1G63140	AT2G05330
AT1G67350	AT1G58561	AT1G63660	AT2G05350
AT1G67560	AT1G59770	AT1G64180	AT2G05360
AT1G69090	AT1G59780	AT1G64240	AT2G05390
AT1G69545	AT1G59950	AT1G64990	AT2G05610
AT1G70010	AT1G60020	AT1G65000	AT2G05980
AT1G71370	AT1G60300	AT1G65060	AT2G06025
AT1G72840	AT1G60320	AT1G65070	AT2G06045
AT1G72850	AT1G60340	AT1G65190	AT2G06540
AT1G72860	AT1G60460	AT1G65230	AT2G06560
AT1G72870	AT1G60610	AT1G65260	AT2G06570
AT1G72880	AT1G60890	AT1G65280	AT2G06580
AT1G73530	AT1G61130	AT1G65483	AT2G06590
AT1G73570	AT1G61180	AT1G65485	AT2G06645
AT1G75960	AT1G61250	AT1G65484	AT2G06650
AT1G76954	AT1G61300	AT1G65700	AT2G06660
AT1G76955	AT1G61510	AT1G65750	AT2G06670
AT1G77210	AT1G61580	AT1G65950	AT2G06700
AT1G78070	AT1G61940	AT1G65980	AT2G06710
AT1G78260	AT1G62075	AT1G65985	AT2G06715
AT1G80470	AT1G62170	AT1G66090	AT2G06820
AT1G80480	AT1G62270	AT1G66100	AT2G07050
AT1G80970	AT1G62305	AT1G66250	AT2G07070
AT1G80980	AT1G62330	AT1G66610	AT2G07090
AT2G01550	AT1G62340	AT1G66980	AT2G07100
AT2G02205	AT1G62550	AT1G67020	AT2G07360
AT2G02390	AT1G62600	AT1G67240	AT2G07365
AT2G03940	AT1G62640	AT1G67560	AT2G07400
AT2G03950	AT1G62910	AT1G67790	AT2G07420
AT2G04820	AT1G63340	AT1G67960	AT2G07455
AT2G04840	AT1G63880	AT1G69090	AT2G07490
AT2G05080	AT1G64240	AT1G69450	AT2G07500
AT2G05082	AT1G64255	AT1G69540	AT2G07505
AT2G05087	AT1G64260	AT1G69550	AT2G07510
AT2G05090	AT1G64270	AT1G70010	AT2G07520
AT2G05200	AT1G64770	AT1G71340	AT2G07530
AT2G06045	AT1G65985	AT1G72830	AT2G07540
AT2G06070	AT1G66090	AT1G72840	AT2G07550
AT2G06080	AT1G66100	AT1G72850	AT2G07570
AT2G06490	AT1G66553	AT1G72860	AT2G07580
AT2G06980	AT1G67020	AT1G72870	AT2G07590
AT2G07190	AT1G67240	AT1G72880	AT2G07620
AT2G07210	AT1G67460	AT1G73530	AT2G07635
AT2G07212	AT1G67560	AT1G74170	AT2G07744
AT2G07280	AT1G68960	AT1G74190	AT2G10000
AT2G07360	AT1G69090	AT1G76960	AT2G10010
AT2G07365	AT1G69545	AT1G80960	AT2G10020
AT2G07395	AT1G69550	AT1G80970	AT2G10030
AT2G07400	AT1G69730	AT1G80980	AT2G10040
AT2G07410	AT1G69840	AT1G80990	AT2G10050
AT2G07490	AT1G70960	AT2G01029	AT2G10090
AT2G07505	AT1G71340	AT2G01360	AT2G10105
AT2G07510	AT1G71390	AT2G01550	AT2G10130
AT2G07520	AT1G72840	AT2G02205	AT2G10150
AT2G07521	AT1G73940	AT2G02390	AT2G10210
AT2G07530	AT1G76960	AT2G02520	AT2G10250
AT2G07540	AT1G78030	AT2G02690	AT2G10300
AT2G07550	AT1G78450	AT2G02770	AT2G10520
AT2G07570	AT1G78730	AT2G02890	AT2G10540
AT2G07580	AT1G80760	AT2G03240	AT2G11940
AT2G07590	AT1G80970	AT2G03250	AT2G12210
AT2G07620	AT1G80980	AT2G03870	AT2G12450
AT2G07630	AT2G01550	AT2G03955	AT2G12560
AT2G07635	AT2G02110	AT2G04370	AT2G12580
AT2G07640	AT2G02520	AT2G04378	AT2G12590
AT2G07744	AT2G02560	AT2G04380	AT2G12600
AT2G07788	AT2G02610	AT2G04420	AT2G12630
AT2G07790	AT2G02620	AT2G04470	AT2G12640
AT2G07720	AT2G02630	AT2G04540	AT2G13240
AT2G07791	AT2G02650	AT2G04550	AT2G13300
AT2G07730	AT2G02660	AT2G04820	AT2G13520
AT2G07740	AT2G02690	AT2G05080	AT2G13547
AT2G07750	AT2G03240	AT2G05082	AT2G13550
AT2G07760	AT2G04045	AT2G05087	AT2G13660
AT2G09589	AT2G04046	AT2G05090	AT2G13720
AT2G09800	AT2G04180	AT2G05110	AT2G13770
AT2G09820	AT2G04370	AT2G05610	AT2G13790
AT2G10150	AT2G04378	AT2G05780	AT2G13940
AT2G10250	AT2G04380	AT2G06045	AT2G13975
AT2G10253	AT2G04490	AT2G06070	AT2G13990
AT2G10540	AT2G04820	AT2G06490	AT2G14010
AT2G10550	AT2G05080	AT2G06980	AT2G14040
AT2G10555	AT2G05082	AT2G07010	AT2G14050
AT2G10931	AT2G05087	AT2G07070	AT2G14080
AT2G11150	AT2G05090	AT2G07080	AT2G14100
AT2G11165	AT2G05200	AT2G07090	AT2G14285
AT2G11166	AT2G05610	AT2G07100	AT2G14635
AT2G11168	AT2G05635	AT2G09388	AT2G14640
AT2G11180	AT2G05640	AT2G09589	AT2G14930
AT2G11190	AT2G05642	AT2G09800	AT2G14940
AT2G11220	AT2G05660	AT2G09820	AT2G15130
AT2G11730	AT2G05780	AT2G09830	AT2G15170
AT2G11851	AT2G05800	AT2G10440	AT2G15180
AT2G11850	AT2G05803	AT2G10450	AT2G15380
AT2G11970	AT2G05830	AT2G10931	AT2G15710
AT2G12020	AT2G05900	AT2G11010	AT2G16000
AT2G12170	AT2G06045	AT2G11015	AT2G16540
AT2G12340	AT2G06240	AT2G11020	AT2G16835
AT2G12420	AT2G06410	AT2G11235	AT2G16840
AT2G12557	AT2G06500	AT2G11240	AT2G17115
AT2G12560	AT2G06830	AT2G11270	AT2G17490
AT2G12580	AT2G06910	AT2G11290	AT2G17910
AT2G12590	AT2G06950	AT2G11310	AT2G17920
AT2G12600	AT2G11940	AT2G11320	AT2G19230
AT2G12610	AT2G12010	AT2G11330	AT2G19240
AT2G12630	AT2G12020	AT2G11345	AT2G21310
AT2G12640	AT2G12450	AT2G11405	AT2G21460
AT2G12650	AT2G12460	AT2G11410	AT2G21610
AT2G12670	AT2G12557	AT2G11460	AT2G21630
AT2G12780	AT2G12560	AT2G11462	AT2G21840
AT2G12875	AT2G12580	AT2G11570	AT2G21850
AT2G12920	AT2G12590	AT2G11600	AT2G21920
AT2G13060	AT2G12600	AT2G11626	AT2G22340
AT2G13170	AT2G12610	AT2G11690	AT2G22920
AT2G13460	AT2G12630	AT2G11720	AT2G23330
AT2G13520	AT2G12640	AT2G11740	AT2G23690
AT2G13547	AT2G12760	AT2G11790	AT2G24660
AT2G13550	AT2G12780	AT2G11800	AT2G24680
AT2G13623	AT2G12935	AT2G11940	AT2G24760
AT2G13630	AT2G13040	AT2G12170	AT2G24950
AT2G13650	AT2G13050	AT2G12450	AT2G25975
AT2G13720	AT2G13060	AT2G12460	AT2G26820
AT2G13770	AT2G13080	AT2G12610	AT2G27402
AT2G13790	AT2G13190	AT2G12760	AT2G27630
AT2G13940	AT2G13200	AT2G12770	AT2G27760
AT2G13980	AT2G13230	AT2G12780	AT2G28980
AT2G13990	AT2G13240	AT2G12850	AT2G29000
AT2G14050	AT2G13272	AT2G12855	AT2G30820
AT2G14095	AT2G13300	AT2G12860	AT2G31080
AT2G14100	AT2G13330	AT2G12870	AT2G32810
AT2G14170	AT2G13335	AT2G12875	AT2G33210
AT2G14260	AT2G13450	AT2G12880	AT2G34110
AT2G14280	AT2G13460	AT2G12930	AT2G34120
AT2G14285	AT2G13520	AT2G13060	AT2G35010
AT2G14500	AT2G13547	AT2G13110	AT2G35075
AT2G14535	AT2G13550	AT2G13190	AT2G35580
AT2G14630	AT2G13650	AT2G13200	AT2G38520
AT2G14640	AT2G13660	AT2G13230	AT2G40010
AT2G14930	AT2G13690	AT2G13240	AT2G41390
AT2G14940	AT2G13720	AT2G13272	AT2G41400
AT2G15010	AT2G13790	AT2G13300	AT2G41570
AT2G15100	AT2G13990	AT2G13330	AT2G42180
AT2G15130	AT2G14010	AT2G13335	AT2G43255
AT2G15170	AT2G14030	AT2G13450	AT2G45230
AT2G15180	AT2G14040	AT2G13460	AT2G46440
AT2G15250	AT2G14045	AT2G13520	AT2G46450
AT2G15260	AT2G14080	AT2G13623	AT3G01345
AT2G15380	AT2G14095	AT2G13630	AT3G09160
AT2G15540	AT2G14100	AT2G13650	AT3G11060
AT2G15550	AT2G14110	AT2G13720	AT3G11350
AT2G16250	AT2G14255	AT2G13770	AT3G11370
AT2G16290	AT2G14370	AT2G13790	AT3G11970
AT2G16530	AT2G14380	AT2G13940	AT3G16030
AT2G16540	AT2G14390	AT2G13970	AT3G18700
AT2G16560	AT2G14415	AT2G13975	AT3G21960
AT2G16586	AT2G14420	AT2G13980	AT3G22010
AT2G17115	AT2G14430	AT2G14050	AT3G22020
AT2G17490	AT2G14440	AT2G14080	AT3G22022
AT2G17590	AT2G14460	AT2G14095	AT3G22030
AT2G17700	AT2G14500	AT2G14100	AT3G22040
AT2G19360	AT2G14595	AT2G14170	AT3G22050
AT2G19900	AT2G14630	AT2G14280	AT3G23085
AT2G19910	AT2G14635	AT2G14285	AT3G23510
AT2G19920	AT2G14640	AT2G14300	AT3G24255
AT2G20360	AT2G14700	AT2G14440	AT3G24610
AT2G20390	AT2G14793	AT2G14460	AT3G24900
AT2G20460	AT2G14800	AT2G14640	AT3G24982
AT2G21610	AT2G14860	AT2G14700	AT3G25010
AT2G21630	AT2G14990	AT2G14860	AT3G25020
AT2G22980	AT2G15100	AT2G15100	AT3G25450
AT2G23220	AT2G15130	AT2G15130	AT3G25485
AT2G23330	AT2G15170	AT2G15160	AT3G25720
AT2G23620	AT2G15180	AT2G15170	AT3G27473
AT2G24617	AT2G15250	AT2G15180	AT3G27480
AT2G24620	AT2G15260	AT2G15230	AT3G27490
AT2G24940	AT2G15280	AT2G15280	AT3G27510
AT2G24945	AT2G15380	AT2G15340	AT3G27670
AT2G25975	AT2G15540	AT2G15380	AT3G27730
AT2G26470	AT2G15600	AT2G15420	AT3G27940
AT2G26820	AT2G15610	AT2G15510	AT3G28070
AT2G27010	AT2G15710	AT2G15520	AT3G28130
AT2G27290	AT2G16000	AT2G15535	AT3G28153
AT2G27402	AT2G16290	AT2G15540	AT3G28160
AT2G27450	AT2G16530	AT2G15550	AT3G28170
AT2G27630	AT2G16540	AT2G15710	AT3G28295
AT2G28980	AT2G16560	AT2G15810	AT3G28315
AT2G29000	AT2G16586	AT2G15920	AT3G28915
AT2G29165	AT2G17420	AT2G15930	AT3G29078
AT2G29830	AT2G17490	AT2G15940	AT3G29080
AT2G29880	AT2G18410	AT2G16000	AT3G29100
AT2G29910	AT2G19230	AT2G16365	AT3G29156
AT2G30820	AT2G19240	AT2G16530	AT3G29410
AT2G31080	AT2G19550	AT2G16540	AT3G29450
AT2G31490	AT2G19900	AT2G16560	AT3G29515
AT2G33210	AT2G19910	AT2G16586	AT3G29577
AT2G34110	AT2G19940	AT2G17115	AT3G29578
AT2G34840	AT2G20460	AT2G17490	AT3G29736
AT2G35580	AT2G20680	AT2G17700	AT3G29771
AT2G36870	AT2G21030	AT2G19200	AT3G29774
AT2G38520	AT2G21100	AT2G19230	AT3G29786
AT2G39320	AT2G21310	AT2G19240	AT3G29776
AT2G40440	AT2G21630	AT2G19750	AT3G29778
AT2G40450	AT2G21840	AT2G19840	AT3G29775
AT2G40460	AT2G21850	AT2G20460	AT3G29779
AT2G41390	AT2G21870	AT2G20680	AT3G29783
AT2G41440	AT2G22210	AT2G21100	AT3G29782
AT2G41445	AT2G22340	AT2G21460	AT3G29787
AT2G41570	AT2G22980	AT2G21630	AT3G30150
AT2G41580	AT2G23040	AT2G21840	AT3G30310
AT2G41590	AT2G23330	AT2G21850	AT3G30320
AT2G44390	AT2G24617	AT2G22340	AT3G30330
AT2G45230	AT2G24620	AT2G22980	AT3G30335
AT2G45930	AT2G24760	AT2G23330	AT3G30370
AT2G46450	AT2G25360	AT2G24617	AT3G30570
AT2G46455	AT2G25370	AT2G24620	AT3G30640
AT3G01345	AT2G25975	AT2G24760	AT3G30710
AT3G04660	AT2G27000	AT2G25300	AT3G30712
AT3G05415	AT2G27120	AT2G25310	AT3G30836
AT3G05450	AT2G28950	AT2G25360	AT3G31023
AT3G05570	AT2G28980	AT2G25370	AT3G31317
AT3G66658	AT2G29000	AT2G26820	AT3G31320
AT3G06990	AT2G29580	AT2G27000	AT3G31365
AT3G11010	AT2G30260	AT2G27285	AT3G31374
AT3G11060	AT2G30280	AT2G27402	AT3G31720
AT3G13240	AT2G31080	AT2G27450	AT3G31909
AT3G13250	AT2G32140	AT2G28980	AT3G31910
AT3G13260	AT2G33210	AT2G29000	AT3G31915
AT3G13270	AT2G33220	AT2G29910	AT3G31920
AT3G16520	AT2G35010	AT2G30140	AT3G32091
AT3G18270	AT2G35075	AT2G30820	AT3G32110
AT3G21080	AT2G35580	AT2G31080	AT3G32164
AT3G23085	AT2G35660	AT2G31490	AT3G32195
AT3G23110	AT2G36550	AT2G31570	AT3G32320
AT3G23320	AT2G37120	AT2G33210	AT3G32360
AT3G23510	AT2G38520	AT2G33220	AT3G32383
AT3G24255	AT2G40010	AT2G33435	AT3G32385
AT3G24550	AT2G40110	AT2G34110	AT3G32425
AT3G24675	AT2G41390	AT2G34360	AT3G32435
AT3G24680	AT2G41480	AT2G34780	AT3G32914
AT3G24900	AT2G41740	AT2G35010	AT3G33005
AT3G25200	AT2G42180	AT2G35075	AT3G33009
AT3G25485	AT3G04290	AT2G35580	AT3G33083
AT3G25720	AT3G05415	AT2G39100	AT3G33070
AT3G26070	AT3G05450	AT2G39320	AT3G33106
AT3G26080	AT3G05480	AT2G41390	AT3G33109
AT3G26250	AT3G05780	AT2G41400	AT3G33112
AT3G26400	AT3G66658	AT2G41440	AT3G33121
AT3G27430	AT3G06990	AT2G41445	AT3G33130
AT3G27460	AT3G11050	AT2G44195	AT3G33136
AT3G27530	AT3G11060	AT2G44390	AT3G33139
AT3G28070	AT3G11405	AT2G44400	AT3G33142
AT3G28130	AT3G11530	AT2G45230	AT3G33154
AT3G28157	AT3G12230	AT2G45930	AT3G33157
AT3G28160	AT3G12240	AT2G46440	AT3G33160
AT3G28170	AT3G13240	AT2G46450	AT3G33163
AT3G28295	AT3G13250	AT3G01345	AT3G33175
AT3G28315	AT3G13260	AT3G05415	AT3G33178
AT3G29032	AT3G13270	AT3G05450	AT3G33181
AT3G29050	AT3G13750	AT3G05480	AT3G33193
AT3G29078	AT3G16460	AT3G06640	AT3G33293
AT3G29080	AT3G16480	AT3G66658	AT3G33393
AT3G29100	AT3G16520	AT3G06990	AT3G42140
AT3G29110	AT3G18270	AT3G09330	AT3G42174
AT3G29130	AT3G21080	AT3G11010	AT3G42178
AT3G29205	AT3G22080	AT3G11060	AT3G42182
AT3G29375	AT3G22231	AT3G11350	AT3G42186
AT3G29410	AT3G22960	AT3G11370	AT3G42190
AT3G29577	AT3G23510	AT3G11970	AT3G42200
AT3G29578	AT3G23570	AT3G13240	AT3G42203
AT3G29767	AT3G24255	AT3G13250	AT3G42206
AT3G29768	AT3G24517	AT3G13260	AT3G42220
AT3G29785	AT3G24550	AT3G13270	AT3G42230
AT3G29771	AT3G24890	AT3G13438	AT3G42233
AT3G29772	AT3G24982	AT3G13440	AT3G42240
AT3G29769	AT3G25020	AT3G16030	AT3G42245
AT3G29774	AT3G25485	AT3G16700	AT3G42255
AT3G29775	AT3G25720	AT3G18270	AT3G42256
AT3G29783	AT3G25805	AT3G18880	AT3G42280
AT3G29784	AT3G26140	AT3G21210	AT3G42290
AT3G29787	AT3G26240	AT3G21900	AT3G42316
AT3G29792	AT3G26260	AT3G21910	AT3G42320
AT3G29796	AT3G26265	AT3G21960	AT3G42350
AT3G30212	AT3G26400	AT3G22960	AT3G42353
AT3G30240	AT3G26590	AT3G23085	AT3G42356
AT3G30310	AT3G26860	AT3G23320	AT3G42360
AT3G30320	AT3G27420	AT3G23510	AT3G42380
AT3G30330	AT3G27430	AT3G23570	AT3G42383
AT3G30335	AT3G27470	AT3G23620	AT3G42386
AT3G30416	AT3G27473	AT3G23740	AT3G42390
AT3G30540	AT3G27480	AT3G24255	AT3G42430
AT3G30570	AT3G27490	AT3G24260	AT3G42431
AT3G30640	AT3G27510	AT3G24675	AT3G42432
AT3G30668	AT3G27670	AT3G24900	AT3G42433
AT3G30737	AT3G27730	AT3G24982	AT3G42438
AT3G30742	AT3G27883	AT3G25450	AT3G42440
AT3G30810	AT3G28070	AT3G25725	AT3G42445
AT3G30820	AT3G28130	AT3G25805	AT3G42450
AT3G30838	AT3G28153	AT3G26260	AT3G42460
AT3G31023	AT3G28160	AT3G26265	AT3G42470
AT3G31310	AT3G28170	AT3G27430	AT3G42473
AT3G31312	AT3G28295	AT3G27730	AT3G42471
AT3G31314	AT3G28520	AT3G27883	AT3G42476
AT3G31317	AT3G28820	AT3G27940	AT3G42535
AT3G31320	AT3G28915	AT3G27980	AT3G42540
AT3G31355	AT3G28925	AT3G27999	AT3G42545
AT3G31359	AT3G28945	AT3G28070	AT3G42550
AT3G31360	AT3G29032	AT3G28157	AT3G42710
AT3G31365	AT3G29050	AT3G28295	AT3G42711
AT3G31367	AT3G29078	AT3G28315	AT3G42712
AT3G31370	AT3G29080	AT3G29032	AT3G42766
AT3G31373	AT3G29100	AT3G29035	AT3G42820
AT3G31374	AT3G29410	AT3G29050	AT3G43090
AT3G31375	AT3G29577	AT3G29078	AT3G43095
AT3G31377	AT3G29578	AT3G29080	AT3G43128
AT3G31395	AT3G29642	AT3G29130	AT3G43144
AT3G31403	AT3G29648	AT3G29156	AT3G43175
AT3G31410	AT3G29650	AT3G29205	AT3G43359
AT3G31420	AT3G29727	AT3G29410	AT3G43433
AT3G31430	AT3G29767	AT3G29510	AT3G43436
AT3G31440	AT3G29771	AT3G29577	AT3G43442
AT3G31442	AT3G29769	AT3G29578	AT3G43546
AT3G31460	AT3G29774	AT3G29767	AT3G43570
AT3G31470	AT3G29775	AT3G29771	AT3G43571
AT3G31475	AT3G29781	AT3G29769	AT3G43573
AT3G31540	AT3G29783	AT3G29774	AT3G43575
AT3G31630	AT3G29782	AT3G29782	AT3G43580
AT3G31720	AT3G29784	AT3G29784	AT3G43625
AT3G31900	AT3G29787	AT3G29787	AT3G43650
AT3G31910	AT3G30213	AT3G29792	AT3G43652
AT3G31915	AT3G30310	AT3G29796	AT3G43723
AT3G31920	AT3G30320	AT3G30145	AT3G43730
AT3G31945	AT3G30330	AT3G30310	AT3G43835
AT3G31960	AT3G30335	AT3G30320	AT3G43910
AT3G32022	AT3G30416	AT3G30330	AT3G43950
AT3G32027	AT3G30540	AT3G30335	AT3G43955
AT3G32028	AT3G30570	AT3G30360	AT3G44080
AT3G32033	AT3G30640	AT3G30370	AT3G44090
AT3G32029	AT3G30737	AT3G30413	AT3G44093
AT3G32032	AT3G30742	AT3G30540	AT3G44096
AT3G32030	AT3G30749	AT3G30716	AT3G44100
AT3G32035	AT3G30810	AT3G30742	AT3G44175
AT3G32040	AT3G30819	AT3G30743	AT3G44215
AT3G32043	AT3G30821	AT3G30751	AT3G44325
AT3G32047	AT3G30820	AT3G30744	AT3G44350
AT3G32050	AT3G30830	AT3G30764	AT3G44370
AT3G32090	AT3G30831	AT3G30803	AT3G44430
AT3G32091	AT3G30836	AT3G30821	AT3G44510
AT3G32095	AT3G30852	AT3G30820	AT3G44605
AT3G32100	AT3G31023	AT3G31317	AT3G44650
AT3G32110	AT3G31300	AT3G31374	AT3G44700
AT3G32112	AT3G31310	AT3G31395	AT3G44705
AT3G32115	AT3G31312	AT3G31400	AT3G44710
AT3G32135	AT3G31314	AT3G31401	AT3G44713
AT3G32150	AT3G31317	AT3G31403	AT3G44740
AT3G32164	AT3G31320	AT3G31420	AT3G44755
AT3G32195	AT3G31330	AT3G31422	AT3G44770
AT3G32205	AT3G31355	AT3G31430	AT3G44784
AT3G32223	AT3G31359	AT3G31440	AT3G44793
AT3G32260	AT3G31360	AT3G31442	AT3G44800
AT3G32270	AT3G31365	AT3G31450	AT3G44805
AT3G32275	AT3G31367	AT3G31460	AT3G45443
AT3G32280	AT3G31370	AT3G31475	AT3G45446
AT3G32360	AT3G31373	AT3G31530	AT3G45520
AT3G32383	AT3G31374	AT3G31630	AT3G45775
AT3G32385	AT3G31375	AT3G31720	AT3G46350
AT3G32400	AT3G31377	AT3G31904	AT3G46360
AT3G32405	AT3G31380	AT3G31909	AT3G46370
AT3G32425	AT3G31395	AT3G31910	AT3G46380
AT3G32435	AT3G31400	AT3G31915	AT3G46382
AT3G32455	AT3G31403	AT3G31920	AT3G46387
AT3G32475	AT3G31410	AT3G31930	AT3G46730
AT3G32914	AT3G31420	AT3G31935	AT3G46980
AT3G32925	AT3G31422	AT3G31940	AT3G47140
AT3G32960	AT3G31430	AT3G31945	AT3G47350
AT3G32964	AT3G31440	AT3G31950	AT3G47920
AT3G33005	AT3G31442	AT3G31960	AT3G48320
AT3G33083	AT3G31450	AT3G32021	AT3G48370
AT3G33081	AT3G31460	AT3G32022	AT3G50190
AT3G33072	AT3G31470	AT3G32024	AT3G50540
AT3G33070	AT3G31475	AT3G32027	AT3G50625
AT3G33106	AT3G31530	AT3G32028	AT3G51700
AT3G33109	AT3G31540	AT3G32033	AT3G53630
AT3G33112	AT3G31630	AT3G32029	AT3G53700
AT3G33115	AT3G31720	AT3G32031	AT3G53880
AT3G33118	AT3G31900	AT3G32032	AT3G54910
AT3G33136	AT3G31904	AT3G32030	AT3G56300
AT3G33139	AT3G31909	AT3G32035	AT3G57580
AT3G33142	AT3G31910	AT3G32040	AT3G57586
AT3G33154	AT3G31915	AT3G32043	AT3G58420
AT3G33157	AT3G31920	AT3G32047	AT3G58430
AT3G33160	AT3G31930	AT3G32050	AT3G58910
AT3G33163	AT3G31935	AT3G32052	AT3G59360
AT3G33166	AT3G31940	AT3G32090	AT3G60170
AT3G33175	AT3G31945	AT3G32091	AT3G60940
AT3G33178	AT3G31950	AT3G32110	AT3G60961
AT3G33181	AT3G31960	AT3G32115	AT3G60965
AT3G33193	AT3G32021	AT3G32116	AT3G62455
AT3G33293	AT3G32022	AT3G32118	AT3G62725
AT3G33393	AT3G32024	AT3G32120	AT4G00430
AT3G33494	AT3G32026	AT3G32130	AT4G01220
AT3G33215	AT3G32027	AT3G32135	AT4G01340
AT3G42120	AT3G32028	AT3G32150	AT4G01490
AT3G42182	AT3G32033	AT3G32164	AT4G01595
AT3G42186	AT3G32029	AT3G32195	AT4G01740
AT3G42255	AT3G32031	AT3G32205	AT4G01890
AT3G42256	AT3G32032	AT3G32250	AT4G01910
AT3G42270	AT3G32030	AT3G32280	AT4G01915
AT3G42280	AT3G32035	AT3G32300	AT4G01920
AT3G42290	AT3G32040	AT3G32320	AT4G01925
AT3G42300	AT3G32043	AT3G32360	AT4G01930
AT3G42313	AT3G32047	AT3G32373	AT4G01975
AT3G42316	AT3G32050	AT3G32385	AT4G02490
AT3G42320	AT3G32090	AT3G32389	AT4G02530
AT3G42340	AT3G32091	AT3G32400	AT4G02540
AT3G42350	AT3G32095	AT3G32405	AT4G02930
AT3G42353	AT3G32100	AT3G32425	AT4G02960
AT3G42356	AT3G32110	AT3G32894	AT4G03292
AT3G42360	AT3G32112	AT3G32895	AT4G03300
AT3G42380	AT3G32115	AT3G32898	AT4G03470
AT3G42383	AT3G32116	AT3G32899	AT4G03480
AT3G42386	AT3G32118	AT3G32904	AT4G03490
AT3G42390	AT3G32120	AT3G32914	AT4G03500
AT3G42420	AT3G32135	AT3G32925	AT4G03505
AT3G42430	AT3G32140	AT3G32930	AT4G03510
AT3G42433	AT3G32150	AT3G32940	AT4G03630
AT3G42580	AT3G32164	AT3G33005	AT4G03640
AT3G42645	AT3G32168	AT3G33009	AT4G03670
AT3G42792	AT3G32190	AT3G33083	AT4G03700
AT3G42820	AT3G32195	AT3G33081	AT4G03710
AT3G42886	AT3G32205	AT3G33079	AT4G03720
AT3G42900	AT3G32223	AT3G33072	AT4G03726
AT3G42916	AT3G32260	AT3G33070	AT4G03740
AT3G43000	AT3G32280	AT3G33106	AT4G03745
AT3G43060	AT3G32300	AT3G33109	AT4G03800
AT3G43128	AT3G32305	AT3G33112	AT4G03813
AT3G43141	AT3G32320	AT3G33115	AT4G03816
AT3G43142	AT3G32330	AT3G33118	AT4G03830
AT3G43144	AT3G32360	AT3G33121	AT4G03835
AT3G43146	AT3G32373	AT3G33130	AT4G03870
AT3G43175	AT3G32383	AT3G33133	AT4G03885
AT3G43302	AT3G32385	AT3G33136	AT4G03890
AT3G43425	AT3G32389	AT3G33139	AT4G03911
AT3G43433	AT3G32391	AT3G33142	AT4G03912
AT3G43436	AT3G32400	AT3G33151	AT4G03920
AT3G43442	AT3G32405	AT3G33154	AT4G04030
AT3G43546	AT3G32425	AT3G33157	AT4G04255
AT3G43571	AT3G32435	AT3G33160	AT4G04260
AT3G43575	AT3G32455	AT3G33163	AT4G04270
AT3G43620	AT3G32895	AT3G33166	AT4G04380
AT3G43622	AT3G32897	AT3G33175	AT4G04800
AT3G43625	AT3G32898	AT3G33178	AT4G05040
AT3G43652	AT3G32899	AT3G33181	AT4G05073
AT3G43680	AT3G32900	AT3G33193	AT4G05240
AT3G43867	AT3G32910	AT3G33293	AT4G05502
AT3G44090	AT3G32914	AT3G33393	AT4G05510
AT3G44096	AT3G32917	AT3G33494	AT4G05526
AT3G44160	AT3G32925	AT3G33595	AT4G05570
AT3G44370	AT3G32930	AT3G33555	AT4G05587
AT3G44425	AT3G32940	AT3G33545	AT4G05593
AT3G44430	AT3G33005	AT3G33537	AT4G06553
AT3G44510	AT3G33006	AT3G42052	AT4G06571
AT3G44570	AT3G33083	AT3G42140	AT4G06572
AT3G44580	AT3G33081	AT3G42174	AT4G06613
AT3G44600	AT3G33066	AT3G42178	AT4G07350
AT3G44605	AT3G33072	AT3G42182	AT4G07454
AT3G44705	AT3G33070	AT3G42186	AT4G07494
AT3G44713	AT3G33097	AT3G42190	AT4G07510
AT3G44740	AT3G33106	AT3G42200	AT4G07516
AT3G44755	AT3G33109	AT3G42203	AT4G07521
AT3G44770	AT3G33112	AT3G42206	AT4G07550
AT3G44805	AT3G33115	AT3G42220	AT4G07580
AT3G44890	AT3G33118	AT3G42230	AT4G07583
AT3G45010	AT3G33121	AT3G42233	AT4G07600
AT3G45020	AT3G33130	AT3G42236	AT4G07660
AT3G45040	AT3G33133	AT3G42240	AT4G07662
AT3G45250	AT3G33136	AT3G42245	AT4G07666
AT3G45252	AT3G33139	AT3G42255	AT4G07670
AT3G45520	AT3G33142	AT3G42256	AT4G07696
AT3G45525	AT3G33154	AT3G42270	AT4G07700
AT3G45600	AT3G33157	AT3G42280	AT4G07706
AT3G45673	AT3G33160	AT3G42290	AT4G07713
AT3G45680	AT3G33163	AT3G42300	AT4G07725
AT3G45755	AT3G33166	AT3G42310	AT4G07736
AT3G45760	AT3G33175	AT3G42313	AT4G07738
AT3G46100	AT3G33178	AT3G42316	AT4G07740
AT3G46340	AT3G33181	AT3G42320	AT4G07742
AT3G46345	AT3G33185	AT3G42340	AT4G07744
AT3G46350	AT3G33187	AT3G42350	AT4G07760
AT3G46360	AT3G33193	AT3G42353	AT4G07790
AT3G46370	AT3G33293	AT3G42356	AT4G07795
AT3G46375	AT3G33393	AT3G42360	AT4G07800
AT3G46380	AT3G33494	AT3G42380	AT4G07803
AT3G46382	AT3G33595	AT3G42383	AT4G07806
AT3G46400	AT3G33575	AT3G42385	AT4G07810
AT3G46430	AT3G33555	AT3G42386	AT4G07843
AT3G46440	AT3G33545	AT3G42390	AT4G07874
AT3G46490	AT3G42052	AT3G42420	AT4G07915
AT3G46500	AT3G42155	AT3G42430	AT4G07933
AT3G46650	AT3G42255	AT3G42432	AT4G07940
AT3G46980	AT3G42256	AT3G42433	AT4G08106
AT3G47140	AT3G42258	AT3G42438	AT4G08375
AT3G47230	AT3G42270	AT3G42440	AT4G08450
AT3G47250	AT3G42280	AT3G42445	AT4G08520
AT3G47290	AT3G42290	AT3G42450	AT4G08830
AT3G47350	AT3G42300	AT3G42460	AT4G08874
AT3G47390	AT3G42305	AT3G42470	AT4G08945
AT3G47675	AT3G42310	AT3G42473	AT4G08995
AT3G47780	AT3G42313	AT3G42472	AT4G09300
AT3G48370	AT3G42316	AT3G42474	AT4G09313
AT3G48620	AT3G42320	AT3G42476	AT4G09316
AT3G48770	AT3G42340	AT3G42535	AT4G09450
AT3G48830	AT3G42350	AT3G42540	AT4G09455
AT3G50480	AT3G42353	AT3G42560	AT4G09480
AT3G50540	AT3G42356	AT3G42570	AT4G09775
AT3G50625	AT3G42360	AT3G42580	AT4G09840
AT3G50810	AT3G42383	AT3G42711	AT4G09850
AT3G51880	AT3G42386	AT3G42836	AT4G09920
AT3G52680	AT3G42390	AT3G42940	AT4G09940
AT3G53342	AT3G42420	AT3G43175	AT4G10210
AT3G53630	AT3G42430	AT3G43315	AT4G10690
AT3G53700	AT3G42433	AT3G43320	AT4G10890
AT3G55860	AT3G42470	AT3G43356	AT4G11490
AT3G58910	AT3G42622	AT3G43357	AT4G11530
AT3G60940	AT3G42710	AT3G43425	AT4G11540
AT3G60961	AT3G42711	AT3G43470	AT4G11550
AT3G60965	AT3G42712	AT3G43583	AT4G11745
AT3G62455	AT3G42791	AT3G43620	AT4G11800
AT3G62725	AT3G43020	AT3G43622	AT4G11830
AT4G01220	AT3G43095	AT3G43625	AT4G11960
AT4G01340	AT3G43175	AT3G43635	AT4G12010
AT4G01490	AT3G43447	AT3G43650	AT4G12020
AT4G01595	AT3G43460	AT3G43652	AT4G12170
AT4G01740	AT3G43530	AT3G43688	AT4G12180
AT4G01883	AT3G43546	AT3G43863	AT4G12275
AT4G01910	AT3G43550	AT3G43867	AT4G12330
AT4G01915	AT3G43566	AT3G43880	AT4G12920
AT4G01920	AT3G43570	AT3G43890	AT4G12990
AT4G01925	AT3G43571	AT3G43955	AT4G13253
AT4G01930	AT3G43575	AT3G44035	AT4G13257
AT4G01975	AT3G43635	AT3G44042	AT4G13270
AT4G02490	AT3G43640	AT3G44096	AT4G14096
AT4G02530	AT3G43650	AT3G44160	AT4G14104
AT4G02540	AT3G43652	AT3G44370	AT4G14147
AT4G02725	AT3G43654	AT3G44425	AT4G14390
AT4G03292	AT3G43657	AT3G44430	AT4G14460
AT4G03300	AT3G43680	AT3G44440	AT4G14905
AT4G03310	AT3G43681	AT3G44480	AT4G14910
AT4G03380	AT3G43688	AT3G44510	AT4G15290
AT4G03530	AT3G43760	AT3G44570	AT4G15420
AT4G03920	AT3G43930	AT3G44605	AT4G15590
AT4G04000	AT3G43940	AT3G44650	AT4G16141
AT4G04157	AT3G43955	AT3G44670	AT4G16230
AT4G04390	AT3G44042	AT3G44740	AT4G16520
AT4G04392	AT3G44070	AT3G44755	AT4G16740
AT4G04404	AT3G44080	AT3G44770	AT4G16800
AT4G04405	AT3G44093	AT3G44784	AT4G16870
AT4G04407	AT3G44096	AT3G44785	AT4G16860
AT4G04410	AT3G44100	AT3G44790	AT4G16880
AT4G04426	AT3G44160	AT3G44793	AT4G16920
AT4G04530	AT3G44230	AT3G44830	AT4G16930
AT4G04670	AT3G44370	AT3G45020	AT4G16935
AT4G04680	AT3G44430	AT3G45095	AT4G16940
AT4G04690	AT3G44460	AT3G45443	AT4G16950
AT4G04800	AT3G44510	AT3G45446	AT4G16990
AT4G05018	AT3G44540	AT3G45520	AT4G17000
AT4G05030	AT3G44560	AT3G45525	AT4G17310
AT4G05050	AT3G44570	AT3G45530	AT4G17470
AT4G05073	AT3G44580	AT3G45600	AT4G17587
AT4G05095	AT3G44600	AT3G45760	AT4G18310
AT4G05470	AT3G44605	AT3G45990	AT4G18410
AT4G05520	AT3G44630	AT3G46380	AT4G18420
AT4G05526	AT3G44670	AT3G46382	AT4G18860
AT4G05585	AT3G44680	AT3G46387	AT4G19038
AT4G05587	AT3G44700	AT3G46400	AT4G19240
AT4G05631	AT3G44705	AT3G46410	AT4G19490
AT4G06196	AT3G44710	AT3G46430	AT4G19500
AT4G06589	AT3G44713	AT3G46440	AT4G19510
AT4G06629	AT3G44740	AT3G46490	AT4G19512
AT4G06590	AT3G44755	AT3G46530	AT4G19515
AT4G06593	AT3G44770	AT3G46980	AT4G19520
AT4G06633	AT3G44784	AT3G47140	AT4G19530
AT4G06594	AT3G44785	AT3G47230	AT4G19620
AT4G06612	AT3G44790	AT3G47250	AT4G20930
AT4G06670	AT3G44793	AT3G47290	AT4G21640
AT4G07350	AT3G44800	AT3G47350	AT4G21650
AT4G07454	AT3G45446	AT3G47390	AT4G22400
AT4G07502	AT3G45490	AT3G47675	AT4G22415
AT4G07510	AT3G45520	AT3G48370	AT4G22420
AT4G07516	AT3G45525	AT3G50240	AT4G23160
AT4G07521	AT3G45530	AT3G50480	AT4G23390
AT4G07524	AT3G45560	AT3G51560	AT4G23590
AT4G07580	AT3G45577	AT3G51570	AT4G23620
AT4G07583	AT3G45580	AT3G51580	AT4G24410
AT4G07586	AT3G45600	AT3G52705	AT4G24980
AT4G07600	AT3G45720	AT3G52830	AT4G25450
AT4G07630	AT3G45755	AT3G53120	AT4G26360
AT4G07662	AT3G45760	AT3G53700	AT4G27190
AT4G07666	AT3G46345	AT3G54910	AT4G27210
AT4G07670	AT3G46350	AT3G55860	AT4G27220
AT4G07696	AT3G46360	AT3G57580	AT4G28900
AT4G07700	AT3G46370	AT3G57586	AT4G33950
AT4G07706	AT3G46375	AT3G58220	AT4G34780
AT4G07713	AT3G46380	AT3G60170	AT4G37705
AT4G07725	AT3G46382	AT3G60565	AT5G01335
AT4G07736	AT3G46387	AT3G60940	AT5G02660
AT4G07738	AT3G46400	AT3G60961	AT5G02930
AT4G07740	AT3G46430	AT3G60965	AT5G04400
AT4G07742	AT3G46440	AT3G61010	AT5G05050
AT4G07744	AT3G46530	AT3G61028	AT5G05060
AT4G07800	AT3G46650	AT3G62455	AT5G05400
AT4G07803	AT3G46960	AT4G01220	AT5G05657
AT4G07806	AT3G46980	AT4G01320	AT5G06805
AT4G07810	AT3G47140	AT4G01340	AT5G11280
AT4G07820	AT3G47350	AT4G01515	AT5G11290
AT4G07825	AT3G47390	AT4G01520	AT5G12085
AT4G07868	AT3G47580	AT4G01530	AT5G12090
AT4G07915	AT3G47675	AT4G01535	AT5G13475
AT4G07917	AT3G47680	AT4G01595	AT5G13485
AT4G07920	AT3G47920	AT4G01750	AT5G15990
AT4G07932	AT3G48370	AT4G01910	AT5G15995
AT4G07933	AT3G48523	AT4G01915	AT5G17060
AT4G07934	AT3G49970	AT4G01920	AT5G17100
AT4G07935	AT3G50180	AT4G01925	AT5G17410
AT4G07947	AT3G50240	AT4G01930	AT5G17990
AT4G07943	AT3G50480	AT4G01975	AT5G18350
AT4G07944	AT3G50540	AT4G02490	AT5G18610
AT4G07945	AT3G50625	AT4G02530	AT5G18880
AT4G07950	AT3G50810	AT4G02540	AT5G20180
AT4G08039	AT3G52705	AT4G02930	AT5G20800
AT4G08073	AT3G53630	AT4G03292	AT5G23535
AT4G08074	AT3G53700	AT4G03300	AT5G23955
AT4G08076	AT3G53710	AT4G03310	AT5G24140
AT4G08262	AT3G54823	AT4G03530	AT5G24170
AT4G08333	AT3G54840	AT4G03660	AT5G24775
AT4G08375	AT3G54910	AT4G03670	AT5G25120
AT4G08470	AT3G55810	AT4G03680	AT5G25230
AT4G08520	AT3G55860	AT4G03916	AT5G25415
AT4G08874	AT3G57460	AT4G03920	AT5G25920
AT4G09860	AT3G57470	AT4G03940	AT5G26140
AT4G09870	AT3G58220	AT4G04000	AT5G26642
AT4G09920	AT3G58790	AT4G04105	AT5G26582
AT4G09940	AT3G59890	AT4G04157	AT5G26940
AT4G10310	AT3G60565	AT4G04260	AT5G27420
AT4G10370	AT3G60940	AT4G04270	AT5G27882
AT4G10460	AT3G60961	AT4G04313	AT5G28065
AT4G10550	AT3G60965	AT4G04390	AT5G28067
AT4G10613	AT3G61010	AT4G04392	AT5G28140
AT4G10690	AT3G61028	AT4G04426	AT5G28180
AT4G10780	AT3G62440	AT4G04440	AT5G28646
AT4G10890	AT3G62455	AT4G04520	AT5G28760
AT4G10980	AT3G62725	AT4G04525	AT5G28765
AT4G10990	AT4G00440	AT4G04530	AT5G28826
AT4G11000	AT4G01320	AT4G04601	AT5G30942
AT4G11170	AT4G01340	AT4G04800	AT5G33434
AT4G11375	AT4G01490	AT4G05040	AT5G35820
AT4G11460	AT4G01595	AT4G05050	AT5G35930
AT4G11490	AT4G01860	AT4G05073	AT5G35935
AT4G11540	AT4G01910	AT4G05470	AT5G36890
AT4G11800	AT4G01915	AT4G05595	AT5G36930
AT4G11845	AT4G01920	AT4G05631	AT5G36935
AT4G11900	AT4G01925	AT4G05918	AT5G36937
AT4G12170	AT4G01930	AT4G06196	AT5G37140
AT4G12270	AT4G02430	AT4G06474	AT5G37220
AT4G12275	AT4G02490	AT4G06497	AT5G37310
AT4G12920	AT4G02530	AT4G06499	AT5G37620
AT4G12990	AT4G02540	AT4G06500	AT5G37780
AT4G13253	AT4G02725	AT4G06502	AT5G37950
AT4G13257	AT4G02850	AT4G06503	AT5G38350
AT4G13810	AT4G03292	AT4G06504	AT5G38365
AT4G13860	AT4G03300	AT4G06506	AT5G38595
AT4G14030	AT4G03470	AT4G06508	AT5G39245
AT4G14370	AT4G03480	AT4G06509	AT5G39390
AT4G14385	AT4G03490	AT4G06510	AT5G39920
AT4G14460	AT4G03500	AT4G06548	AT5G40605
AT4G15290	AT4G03505	AT4G06550	AT5G41710
AT4G15420	AT4G03510	AT4G06559	AT5G41750
AT4G16010	AT4G03640	AT4G06572	AT5G41755
AT4G16162	AT4G03690	AT4G06594	AT5G41835
AT4G16210	AT4G03700	AT4G06620	AT5G41840
AT4G16520	AT4G03710	AT4G06628	AT5G41960
AT4G16720	AT4G03745	AT4G06630	AT5G42300
AT4G16860	AT4G03750	AT4G06644	AT5G42700
AT4G16880	AT4G03830	AT4G06658	AT5G42825
AT4G16890	AT4G03870	AT4G06682	AT5G42850
AT4G16910	AT4G03920	AT4G07408	AT5G42965
AT4G16900	AT4G04030	AT4G07435	AT5G43105
AT4G16920	AT4G04316	AT4G07454	AT5G43180
AT4G16930	AT4G04390	AT4G07460	AT5G43200
AT4G16940	AT4G04392	AT4G07494	AT5G43360
AT4G16950	AT4G04520	AT4G07495	AT5G43415
AT4G16960	AT4G04525	AT4G07498	AT5G43570
AT4G16990	AT4G04530	AT4G07502	AT5G43670
AT4G17000	AT4G04670	AT4G07510	AT5G43730
AT4G17010	AT4G04680	AT4G07516	AT5G43740
AT4G17170	AT4G04690	AT4G07517	AT5G43745
AT4G17450	AT4G04800	AT4G07518	AT5G43910
AT4G17587	AT4G04810	AT4G07521	AT5G44510
AT4G18310	AT4G05040	AT4G07524	AT5G44520
AT4G18410	AT4G05050	AT4G07528	AT5G44550
AT4G18420	AT4G05210	AT4G07530	AT5G44578
AT4G18860	AT4G05360	AT4G07570	AT5G44720
AT4G19038	AT4G05450	AT4G07580	AT5G44820
AT4G19070	AT4G05553	AT4G07583	AT5G44925
AT4G19080	AT4G05586	AT4G07586	AT5G45070
AT4G19090	AT4G05587	AT4G07600	AT5G45080
AT4G19095	AT4G05593	AT4G07605	AT5G45090
AT4G19240	AT4G07315	AT4G07630	AT5G45095
AT4G19350	AT4G07843	AT4G07660	AT5G45116
AT4G19410	AT4G08039	AT4G07662	AT5G45220
AT4G19480	AT4G08072	AT4G07664	AT5G45230
AT4G19490	AT4G08073	AT4G07666	AT5G45240
AT4G19500	AT4G08074	AT4G07668	AT5G45428
AT4G19510	AT4G08076	AT4G07670	AT5G45430
AT4G19512	AT4G08090	AT4G07696	AT5G45490
AT4G19515	AT4G08130	AT4G07700	AT5G45500
AT4G19520	AT4G08131	AT4G07703	AT5G45510
AT4G19530	AT4G08240	AT4G07706	AT5G45595
AT4G19620	AT4G08262	AT4G07713	AT5G45605
AT4G19630	AT4G08264	AT4G07725	AT5G45610
AT4G20210	AT4G08375	AT4G07730	AT5G46510
AT4G20220	AT4G08945	AT4G07733	AT5G46520
AT4G20350	AT4G08970	AT4G07736	AT5G46645
AT4G20365	AT4G09146	AT4G07738	AT5G47225
AT4G20450	AT4G09425	AT4G07740	AT5G47260
AT4G20480	AT4G09480	AT4G07742	AT5G47280
AT4G20700	AT4G09860	AT4G07744	AT5G47815
AT4G20710	AT4G09930	AT4G07760	AT5G47840
AT4G20725	AT4G10160	AT4G07770	AT5G48575
AT4G21260	AT4G10310	AT4G07786	AT5G48760
AT4G21460	AT4G10613	AT4G07790	AT5G48770
AT4G22400	AT4G10690	AT4G07795	AT5G48780
AT4G22415	AT4G10767	AT4G07800	AT5G48790
AT4G22420	AT4G10770	AT4G07803	AT5G49140
AT4G22450	AT4G10780	AT4G07806	AT5G49440
AT4G23160	AT4G10830	AT4G07810	AT5G49500
AT4G23180	AT4G10880	AT4G07843	AT5G50130
AT4G23310	AT4G10890	AT4G07850	AT5G50140
AT4G23390	AT4G10980	AT4G07856	AT5G51195
AT4G23590	AT4G10990	AT4G07874	AT5G51630
AT4G24860	AT4G11000	AT4G07890	AT5G52440
AT4G24980	AT4G11410	AT4G07915	AT5G53050
AT4G27210	AT4G11800	AT4G07917	AT5G54000
AT4G27650	AT4G12180	AT4G07920	AT5G54020
AT4G28900	AT4G12275	AT4G07931	AT5G54040
AT4G33950	AT4G12840	AT4G07933	AT5G54050
AT4G37300	AT4G12920	AT4G07935	AT5G54700
AT4G37620	AT4G12990	AT4G07940	AT5G54710
AT4G37705	AT4G13020	AT4G08030	AT5G54720
AT5G01150	AT4G13253	AT4G08039	AT5G55896
AT5G01335	AT4G13257	AT4G08180	AT5G59616
AT5G01350	AT4G13270	AT4G08262	AT5G59640
AT5G02330	AT4G13310	AT4G08375	AT5G59650
AT5G02700	AT4G13690	AT4G08470	AT5G59660
AT5G04730	AT4G13810	AT4G08560	AT5G59670
AT5G05400	AT4G13860	AT4G08830	AT5G59680
AT5G05657	AT4G14030	AT4G08868	AT5G59740
AT5G05660	AT4G14370	AT4G08874	AT5G60260
AT5G05880	AT4G14385	AT4G08945	ATMG00040
AT5G06290	AT4G14460	AT4G08995	ATMG01170
AT5G07215	AT4G14605	AT4G09455
AT5G13475	AT4G14905	AT4G09690
AT5G15990	AT4G14910	AT4G09870
AT5G15995	AT4G14965	AT4G09875
AT5G16486	AT4G14970	AT4G10080
AT5G17100	AT4G14980	AT4G10210
AT5G17725	AT4G15056	AT4G10360
AT5G17990	AT4G15310	AT4G10370
AT5G18350	AT4G15420	AT4G10380
AT5G19097	AT4G15530	AT4G10450
AT5G19200	AT4G15570	AT4G10460
AT5G20350	AT4G15590	AT4G10540
AT5G20380	AT4G16141	AT4G10613
AT5G20450	AT4G16180	AT4G10690
AT5G20470	AT4G16520	AT4G10780
AT5G20580	AT4G16720	AT4G10820
AT5G20620	AT4G16807	AT4G10830
AT5G20710	AT4G16870	AT4G11020
AT5G20720	AT4G16860	AT4G11170
AT5G20800	AT4G16880	AT4G11800
AT5G23955	AT4G16890	AT4G12010
AT5G24060	AT4G16900	AT4G12020
AT5G25230	AT4G16920	AT4G12180
AT5G25415	AT4G16930	AT4G12275
AT5G25870	AT4G16935	AT4G13400
AT5G25880	AT4G16940	AT4G13860
AT5G25920	AT4G16950	AT4G13920
AT5G26140	AT4G17470	AT4G14030
AT5G26160	AT4G17587	AT4G14370
AT5G26270	AT4G18410	AT4G14460
AT5G26340	AT4G18420	AT4G14470
AT5G26642	AT4G18860	AT4G14905
AT5G26622	AT4G18990	AT4G14910
AT5G26582	AT4G19038	AT4G15290
AT5G26820	AT4G19240	AT4G15590
AT5G26840	AT4G19350	AT4G16141
AT5G26850	AT4G19410	AT4G16180
AT5G26912	AT4G19480	AT4G16520
AT5G26940	AT4G19490	AT4G16550
AT5G27080	AT4G19500	AT4G16720
AT5G27100	AT4G19510	AT4G16807
AT5G27380	AT4G19512	AT4G16870
AT5G27660	AT4G19515	AT4G16860
AT5G27845	AT4G19520	AT4G16880
AT5G27905	AT4G19530	AT4G16890
AT5G28056	AT4G20210	AT4G16900
AT5G28065	AT4G20430	AT4G16920
AT5G28085	AT4G20450	AT4G16930
AT5G28090	AT4G21210	AT4G16935
AT5G28100	AT4G22400	AT4G16940
AT5G28140	AT4G22410	AT4G16950
AT5G28335	AT4G22415	AT4G17450
AT5G28400	AT4G22420	AT4G17587
AT5G28405	AT4G22800	AT4G17990
AT5G28535	AT4G22950	AT4G17998
AT5G28641	AT4G23160	AT4G18310
AT5G28643	AT4G23390	AT4G18680
AT5G28644	AT4G23590	AT4G18860
AT5G28760	AT4G23620	AT4G19038
AT5G28765	AT4G24410	AT4G19070
AT5G28826	AT4G25570	AT4G19080
AT5G28885	AT4G25870	AT4G19090
AT5G28900	AT4G31350	AT4G19095
AT5G29560	AT4G33905	AT4G19240
AT5G29624	AT4G33910	AT4G19350
AT5G29635	AT4G34540	AT4G19390
AT5G31923	AT4G36140	AT4G19410
AT5G31496	AT4G36400	AT4G19470
AT5G30269	AT4G36800	AT4G19480
AT5G32598	AT4G37330	AT4G19490
AT5G32628	AT4G37620	AT4G19500
AT5G32678	AT4G39180	AT4G19510
AT5G32702	AT4G39930	AT4G19515
AT5G32850	AT5G01330	AT4G19520
AT5G32875	AT5G01335	AT4G19530
AT5G32900	AT5G01350	AT4G19540
AT5G32950	AT5G01590	AT4G20095
AT5G32975	AT5G02270	AT4G20210
AT5G33050	AT5G02600	AT4G20220
AT5G33075	AT5G02930	AT4G20365
AT5G33270	AT5G03290	AT4G20450
AT5G33280	AT5G03300	AT4G20700
AT5G33330	AT5G04750	AT4G20725
AT5G33410	AT5G05050	AT4G21940
AT5G33415	AT5G05060	AT4G22040
AT5G33428	AT5G05400	AT4G23160
AT5G33433	AT5G05657	AT4G23390
AT5G33434	AT5G05660	AT4G23590
AT5G33438	AT5G05780	AT4G23620
AT5G33442	AT5G05900	AT4G24980
AT5G33533	AT5G06290	AT4G25570
AT5G33624	AT5G06805	AT4G26360
AT5G33806	AT5G07150	AT4G26555
AT5G33898	AT5G07570	AT4G26570
AT5G33990	AT5G09480	AT4G27190
AT5G34728	AT5G09490	AT4G27210
AT5G34749	AT5G09710	AT4G27220
AT5G34770	AT5G12085	AT4G27650
AT5G34780	AT5G12090	AT4G29090
AT5G34790	AT5G12280	AT4G29770
AT5G34833	AT5G13475	AT4G36120
AT5G34834	AT5G14390	AT4G37620
AT5G34837	AT5G16486	AT4G37705
AT5G34838	AT5G17100	AT5G01185
AT5G34839	AT5G17725	AT5G01260
AT5G34841	AT5G17880	AT5G01335
AT5G34846	AT5G17890	AT5G01350
AT5G34847	AT5G17920	AT5G01590
AT5G35450	AT5G17990	AT5G02330
AT5G35730	AT5G18230	AT5G02350
AT5G36226	AT5G18350	AT5G02670
AT5G36228	AT5G18610	AT5G02930
AT5G36230	AT5G18880	AT5G03290
AT5G36905	AT5G19097	AT5G05657
AT5G36930	AT5G19200	AT5G05660
AT5G36935	AT5G20710	AT5G11280
AT5G36937	AT5G20720	AT5G11290
AT5G37140	AT5G20750	AT5G12085
AT5G37442	AT5G20760	AT5G13475
AT5G37620	AT5G20780	AT5G13485
AT5G37665	AT5G20800	AT5G14830
AT5G37950	AT5G20960	AT5G16486
AT5G38050	AT5G21070	AT5G16720
AT5G38317	AT5G21105	AT5G16980
AT5G38344	AT5G24355	AT5G17060
AT5G38365	AT5G24775	AT5G17100
AT5G38383	AT5G24915	AT5G17725
AT5G38595	AT5G25045	AT5G17880
AT5G38680	AT5G25230	AT5G17890
AT5G38690	AT5G25415	AT5G17900
AT5G39245	AT5G25970	AT5G17920
AT5G39390	AT5G26140	AT5G17990
AT5G39460	AT5G26180	AT5G18350
AT5G39471	AT5G26260	AT5G19097
AT5G39920	AT5G26270	AT5G19110
AT5G40910	AT5G26283	AT5G19200
AT5G41660	AT5G26320	AT5G20380
AT5G41740	AT5G27100	AT5G20450
AT5G41750	AT5G27250	AT5G20470
AT5G41755	AT5G27260	AT5G20620
AT5G41835	AT5G27360	AT5G20710
AT5G41840	AT5G27380	AT5G20720
AT5G42300	AT5G27450	AT5G20800
AT5G42320	AT5G27520	AT5G22130
AT5G42591	AT5G27845	AT5G23410
AT5G42645	AT5G27882	AT5G23955
AT5G42700	AT5G27885	AT5G24314
AT5G42960	AT5G27890	AT5G24915
AT5G42965	AT5G27895	AT5G24940
AT5G43030	AT5G28030	AT5G25045
AT5G43035	AT5G28050	AT5G25230
AT5G43040	AT5G28190	AT5G25415
AT5G43050	AT5G28263	AT5G25760
AT5G43140	AT5G28641	AT5G26140
AT5G43180	AT5G28643	AT5G26160
AT5G43670	AT5G28644	AT5G26180
AT5G43730	AT5G28700	AT5G26642
AT5G43740	AT5G28760	AT5G26582
AT5G43745	AT5G28765	AT5G26580
AT5G43910	AT5G28770	AT5G26820
AT5G44550	AT5G28826	AT5G26912
AT5G44720	AT5G29580	AT5G26940
AT5G44740	AT5G29591	AT5G27100
AT5G44925	AT5G29602	AT5G27130
AT5G45050	AT5G29613	AT5G27902
AT5G45070	AT5G29624	AT5G27905
AT5G45080	AT5G32162	AT5G27965
AT5G45090	AT5G30400	AT5G28190
AT5G45095	AT5G30410	AT5G28263
AT5G45116	AT5G31355	AT5G28335
AT5G45160	AT5G31496	AT5G28350
AT5G45220	AT5G31637	AT5G28405
AT5G45230	AT5G31778	AT5G28410
AT5G45240	AT5G31919	AT5G28415
AT5G45428	AT5G32060	AT5G28420
AT5G45430	AT5G35450	AT5G28535
AT5G45440	AT5G35460	AT5G28641
AT5G45450	AT5G35530	AT5G28643
AT5G45490	AT5G35535	AT5G28644
AT5G45500	AT5G35602	AT5G28646
AT5G45510	AT5G35603	AT5G28760
AT5G45640	AT5G35604	AT5G28765
AT5G46120	AT5G35606	AT5G28770
AT5G46290	AT5G35607	AT5G28885
AT5G46310	AT5G35608	AT5G28900
AT5G46510	AT5G36226	AT5G29560
AT5G46520	AT5G36228	AT5G29624
AT5G46645	AT5G36230	AT5G29635
AT5G47260	AT5G36260	AT5G31923
AT5G47280	AT5G36870	AT5G32002
AT5G47290	AT5G36890	AT5G31496
AT5G47310	AT5G36930	AT5G30450
AT5G47815	AT5G36935	AT5G30207
AT5G48200	AT5G36937	AT5G30269
AT5G48570	AT5G37240	AT5G31927
AT5G48657	AT5G37360	AT5G32580
AT5G48760	AT5G37442	AT5G32598
AT5G48770	AT5G37620	AT5G32628
AT5G48780	AT5G37665	AT5G32678
AT5G48790	AT5G37760	AT5G32702
AT5G49140	AT5G37950	AT5G32825
AT5G49440	AT5G37970	AT5G32850
AT5G49900	AT5G38000	AT5G32875
AT5G50130	AT5G38020	AT5G32900
AT5G50140	AT5G38035	AT5G32950
AT5G51820	AT5G38260	AT5G32975
AT5G52120	AT5G38270	AT5G33050
AT5G52930	AT5G38285	AT5G33075
AT5G52940	AT5G38317	AT5G33382
AT5G53050	AT5G38350	AT5G33410
AT5G53135	AT5G38365	AT5G33415
AT5G53280	AT5G38380	AT5G33428
AT5G53430	AT5G38390	AT5G33433
AT5G54020	AT5G39245	AT5G33431
AT5G54040	AT5G39280	AT5G33434
AT5G54050	AT5G39290	AT5G33438
AT5G54670	AT5G39770	AT5G33442
AT5G54760	AT5G39920	AT5G33533
AT5G59060	AT5G40220	AT5G33624
AT5G59260	AT5G41660	AT5G33715
AT5G59640	AT5G41740	AT5G33806
AT5G59650	AT5G41750	AT5G33898
AT5G59660	AT5G41755	AT5G33990
AT5G59670	AT5G41770	AT5G34431
AT5G59680	AT5G41835	AT5G34623
AT5G60260	AT5G41840	AT5G34728
AT5G61710	AT5G42300	AT5G34749
AT5G62540	AT5G42320	AT5G34770
AT5G65050	AT5G42591	AT5G34780
AT5G66052	AT5G42700	AT5G34790
AT5G67040	AT5G42825	AT5G34833
ATMG00040	AT5G42850	AT5G34834
ATMG01170	AT5G42960	AT5G34838
	AT5G42965	AT5G34839
	AT5G43030	AT5G34841
	AT5G43035	AT5G34842
	AT5G43040	AT5G34846
	AT5G43050	AT5G34847
	AT5G43140	AT5G35575
	AT5G43180	AT5G35917
	AT5G43300	AT5G35918
	AT5G43360	AT5G35920
	AT5G43390	AT5G36905
	AT5G43415	AT5G36930
	AT5G43470	AT5G36935
	AT5G43570	AT5G36937
	AT5G43600	AT5G37140
	AT5G43730	AT5G37290
	AT5G43740	AT5G37442
	AT5G43745	AT5G37620
	AT5G43755	AT5G37950
	AT5G43800	AT5G37970
	AT5G44030	AT5G38000
	AT5G44565	AT5G38020
	AT5G44578	AT5G38035
	AT5G44850	AT5G38050
	AT5G44960	AT5G38350
	AT5G44970	AT5G38365
	AT5G44973	AT5G38595
	AT5G44980	AT5G39245
	AT5G45280	AT5G39390
	AT5G45420	AT5G39471
	AT5G45428	AT5G39770
	AT5G45430	AT5G39920
	AT5G45440	AT5G40640
	AT5G45450	AT5G40910
	AT5G45460	AT5G41530
	AT5G45469	AT5G41540
	AT5G45490	AT5G41740
	AT5G45500	AT5G41750
	AT5G45510	AT5G41755
	AT5G45605	AT5G41835
	AT5G45640	AT5G42300
	AT5G45730	AT5G42320
	AT5G45970	AT5G42591
	AT5G46000	AT5G42645
	AT5G46010	AT5G42700
	AT5G46120	AT5G42960
	AT5G46310	AT5G43030
	AT5G46510	AT5G43035
	AT5G46600	AT5G43040
	AT5G46630	AT5G43050
	AT5G46645	AT5G43140
	AT5G47260	AT5G43180
	AT5G47280	AT5G43670
	AT5G47290	AT5G43730
	AT5G47310	AT5G43740
	AT5G47815	AT5G43745
	AT5G47970	AT5G43910
	AT5G48060	AT5G44578
	AT5G48520	AT5G44720
	AT5G48570	AT5G44970
	AT5G48575	AT5G45070
	AT5G48610	AT5G45080
	AT5G48630	AT5G45090
	AT5G48760	AT5G45095
	AT5G48770	AT5G45116
	AT5G48780	AT5G45220
	AT5G48790	AT5G45230
	AT5G49140	AT5G45240
	AT5G49440	AT5G45280
	AT5G49500	AT5G45370
	AT5G49640	AT5G45490
	AT5G49870	AT5G45500
	AT5G51195	AT5G45510
	AT5G54020	AT5G45580
	AT5G54040	AT5G45595
	AT5G54050	AT5G45605
	AT5G54110	AT5G46120
	AT5G54203	AT5G46290
	AT5G54290	AT5G46310
	AT5G54670	AT5G46510
	AT5G59616	AT5G46520
	AT5G59640	AT5G46610
	AT5G59650	AT5G46630
	AT5G59660	AT5G46645
	AT5G59670	AT5G47260
	AT5G59680	AT5G47280
	AT5G59740	AT5G47310
	AT5G60260	AT5G47400
	AT5G63030	AT5G47430
	AT5G63180	AT5G47435
	AT5G63990	AT5G47815
	AT5G64440	AT5G48520
	ATMG01170	AT5G49290
		AT5G49440
		AT5G49500
		AT5G49870
		AT5G49900
		AT5G49970
		AT5G50130
		AT5G50136
		AT5G50140
		AT5G51195
		AT5G51730
		AT5G51820
		AT5G52090
		AT5G52120
		AT5G53050
		AT5G53135
		AT5G53280
		AT5G53775
		AT5G54020
		AT5G54040
		AT5G54050
		AT5G54203
		AT5G55875
		AT5G55896
		AT5G56470
		AT5G56940
		AT5G59260
		AT5G61710
		AT5G64650
		AT5G65050
		AT5G67040
		ATMG00040
		ATMG01170
