# Supplementary material for: Substantial deletion overlap among divergent Arabidopsis genomes revealed by intersection of short reads and tiling arrays
Source: Genome Biol. 2010 Jan 12;11(1):R4. doi: 10.1186/gb-2010-11-1-r4 (PMC2847716; doi:10.1186/gb-2010-11-1-r4)
Supplement: Additional file 6 — The subset of genes whose coding sequence is carrying deletions as predicted from intersection of UHTS and tiling arrays. [file gb-2010-11-1-r4-S6.xls]

## Sheet: genes with deletions in the cds
The subset of genes listed in Supp. Tab. 2 in which the deletions(s) affect the coding region;
Eil-0	Lc-0	Sav-0	Tsu-1
AT1G05770	AT1G08900	AT1G02220	AT1G04590
AT1G10000	AT1G11370	AT1G03710	AT1G10000
AT1G11370	AT1G12211	AT1G12660	AT1G10100
AT1G15610	AT1G12220	AT1G12775	AT1G15610
AT1G15620	AT1G12490	AT1G15610	AT1G15620
AT1G15885	AT1G13310	AT1G15620	AT1G15885
AT1G15890	AT1G15610	AT1G15680	AT1G15890
AT1G17910	AT1G15620	AT1G15885	AT1G17910
AT1G20135	AT1G15680	AT1G15890	AT1G20290
AT1G20570	AT1G15885	AT1G16260	AT1G21210
AT1G21990	AT1G15890	AT1G17910	AT1G23610
AT1G23520	AT1G17870	AT1G20290	AT1G23630
AT1G23935	AT1G17910	AT1G23630	AT1G23660
AT1G23940	AT1G17920	AT1G23660	AT1G23960
AT1G23960	AT1G20135	AT1G23935	AT1G24480
AT1G27180	AT1G20290	AT1G23940	AT1G27180
AT1G27350	AT1G20400	AT1G23960	AT1G31835
AT1G29810	AT1G20490	AT1G24380	AT1G31990
AT1G31360	AT1G21160	AT1G28040	AT1G32030
AT1G31370	AT1G21270	AT1G29355	AT1G33020
AT1G31380	AT1G21280	AT1G29560	AT1G33530
AT1G31390	AT1G23960	AT1G29590	AT1G33540
AT1G31440	AT1G24000	AT1G29810	AT1G33710
AT1G31580	AT1G24250	AT1G31270	AT1G34042
AT1G31600	AT1G24480	AT1G31370	AT1G34070
AT1G31835	AT1G25988	AT1G31380	AT1G34095
AT1G31990	AT1G27490	AT1G31390	AT1G35530
AT1G32270	AT1G27610	AT1G31510	AT1G36920
AT1G32280	AT1G28040	AT1G31520	AT1G38950
AT1G33530	AT1G29810	AT1G31600	AT1G41920
AT1G33540	AT1G31370	AT1G31835	AT1G42190
AT1G33710	AT1G31390	AT1G31960	AT1G42700
AT1G33960	AT1G31600	AT1G31990	AT1G42710
AT1G34042	AT1G31620	AT1G32010	AT1G43010
AT1G34070	AT1G31835	AT1G32030	AT1G46696
AT1G34480	AT1G31885	AT1G32270	AT1G47770
AT1G35375	AT1G31990	AT1G32280	AT1G47960
AT1G36340	AT1G32010	AT1G32960	AT1G48095
AT1G36580	AT1G32030	AT1G32970	AT1G50520
AT1G41920	AT1G33710	AT1G35530	AT1G50530
AT1G42080	AT1G34042	AT1G35710	AT1G51010
AT1G42190	AT1G34050	AT1G41920	AT1G51040
AT1G42680	AT1G34070	AT1G42190	AT1G51870
AT1G42700	AT1G34095	AT1G42700	AT1G52120
AT1G42710	AT1G34460	AT1G42710	AT1G52270
AT1G43010	AT1G34490	AT1G44080	AT1G52990
AT1G44740	AT1G34500	AT1G44980	AT1G53340
AT1G45100	AT1G34580	AT1G46696	AT1G53935
AT1G46912	AT1G35035	AT1G47300	AT1G53940
AT1G47770	AT1G35670	AT1G47940	AT1G53950
AT1G47790	AT1G35750	AT1G47960	AT1G53980
AT1G47800	AT1G41920	AT1G48095	AT1G55370
AT1G47940	AT1G42080	AT1G48220	AT1G55380
AT1G47960	AT1G42190	AT1G48820	AT1G55700
AT1G48095	AT1G42680	AT1G50160	AT1G58090
AT1G48220	AT1G42700	AT1G51010	AT1G58150
AT1G51870	AT1G44030	AT1G51040	AT1G58270
AT1G52290	AT1G44770	AT1G51270	AT1G58400
AT1G52980	AT1G44900	AT1G51870	AT1G58450
AT1G52990	AT1G46696	AT1G52260	AT1G58602
AT1G55700	AT1G47790	AT1G52270	AT1G59675
AT1G55730	AT1G47800	AT1G52290	AT1G61093
AT1G56510	AT1G49810	AT1G52650	AT1G61840
AT1G56520	AT1G50520	AT1G52695	AT1G62580
AT1G57770	AT1G50530	AT1G52990	AT1G63340
AT1G58090	AT1G51870	AT1G53935	AT1G63560
AT1G58270	AT1G52191	AT1G55370	AT1G65200
AT1G58390	AT1G52260	AT1G55380	AT1G66090
AT1G58410	AT1G52270	AT1G55440	AT1G66100
AT1G58602	AT1G52410	AT1G55700	AT1G66640
AT1G60460	AT1G52430	AT1G55720	AT1G66920
AT1G60500	AT1G52440	AT1G55730	AT1G66980
AT1G60530	AT1G52695	AT1G58090	AT1G67020
AT1G61160	AT1G52920	AT1G58150	AT1G67560
AT1G61240	AT1G52990	AT1G58265	AT1G72840
AT1G61300	AT1G53935	AT1G58270	AT1G72850
AT1G61480	AT1G53940	AT1G58390	AT1G72860
AT1G61490	AT1G53950	AT1G58410	AT1G72870
AT1G61550	AT1G53970	AT1G58602	AT1G73490
AT1G61840	AT1G53980	AT1G60110	AT1G74170
AT1G62600	AT1G55220	AT1G60460	AT1G76960
AT1G63070	AT1G55700	AT1G60530	AT1G80970
AT1G63150	AT1G55720	AT1G60890	AT2G02690
AT1G63855	AT1G55730	AT1G61240	AT2G03932
AT1G63900	AT1G55915	AT1G61300	AT2G03937
AT1G63910	AT1G56500	AT1G61490	AT2G04070
AT1G64255	AT1G56530	AT1G61840	AT2G04080
AT1G64260	AT1G58265	AT1G61920	AT2G05270
AT1G65190	AT1G58270	AT1G61940	AT2G05330
AT1G65640	AT1G58390	AT1G61990	AT2G05350
AT1G66090	AT1G58400	AT1G62920	AT2G05360
AT1G66100	AT1G58440	AT1G63130	AT2G06570
AT1G66920	AT1G58602	AT1G63140	AT2G07505
AT1G66980	AT1G59780	AT1G65070	AT2G10020
AT1G67020	AT1G60300	AT1G65190	AT2G13547
AT1G67560	AT1G60320	AT1G65280	AT2G13550
AT1G69090	AT1G60460	AT1G65483	AT2G13660
AT1G69545	AT1G60890	AT1G65484	AT2G13720
AT1G71370	AT1G61180	AT1G65985	AT2G13770
AT1G72840	AT1G61300	AT1G66090	AT2G14080
AT1G72850	AT1G61940	AT1G66100	AT2G14100
AT1G72860	AT1G62170	AT1G66610	AT2G14285
AT1G72870	AT1G62270	AT1G66980	AT2G15130
AT1G73570	AT1G62330	AT1G67020	AT2G15170
AT1G75960	AT1G62600	AT1G67560	AT2G15180
AT1G76954	AT1G62910	AT1G67790	AT2G15710
AT1G80470	AT1G63340	AT1G69090	AT2G16835
AT1G80970	AT1G63880	AT1G69550	AT2G17920
AT2G04840	AT1G64255	AT1G72830	AT2G19230
AT2G07190	AT1G64260	AT1G72840	AT2G21840
AT2G07280	AT1G65985	AT1G72850	AT2G21850
AT2G07505	AT1G66090	AT1G72860	AT2G21920
AT2G07521	AT1G66100	AT1G72870	AT2G22340
AT2G07640	AT1G66553	AT1G72880	AT2G23690
AT2G07750	AT1G67020	AT1G74170	AT2G24680
AT2G07760	AT1G67560	AT1G74190	AT2G24950
AT2G10550	AT1G68960	AT1G76960	AT2G26820
AT2G10931	AT1G69090	AT1G80960	AT2G27760
AT2G11851	AT1G69545	AT1G80970	AT2G29000
AT2G12170	AT1G69550	AT1G80990	AT2G33210
AT2G12557	AT1G69730	AT2G01360	AT2G34110
AT2G12875	AT1G70960	AT2G02520	AT2G34120
AT2G13547	AT1G71390	AT2G02690	AT2G35075
AT2G13550	AT1G72840	AT2G02770	AT2G40010
AT2G13623	AT1G76960	AT2G02890	AT2G41390
AT2G13630	AT1G78030	AT2G03250	AT2G41400
AT2G13720	AT1G78450	AT2G03955	AT2G43255
AT2G13770	AT1G78730	AT2G04370	AT2G46440
AT2G13980	AT1G80760	AT2G04378	AT3G01345
AT2G14100	AT1G80970	AT2G04380	AT3G09160
AT2G14260	AT1G80980	AT2G04420	AT3G11060
AT2G14285	AT2G02520	AT2G09388	AT3G11350
AT2G14500	AT2G02610	AT2G10440	AT3G11370
AT2G15010	AT2G02620	AT2G10450	AT3G16030
AT2G15130	AT2G02630	AT2G10931	AT3G18700
AT2G15170	AT2G02650	AT2G11010	AT3G21960
AT2G15180	AT2G02660	AT2G11015	AT3G22010
AT2G15260	AT2G02690	AT2G11270	AT3G22020
AT2G16290	AT2G03240	AT2G11405	AT3G22022
AT2G16530	AT2G04045	AT2G11462	AT3G22030
AT2G16586	AT2G04046	AT2G11570	AT3G22040
AT2G17590	AT2G04370	AT2G11626	AT3G22050
AT2G19900	AT2G04378	AT2G12170	AT3G23510
AT2G19910	AT2G04380	AT2G12875	AT3G24255
AT2G19920	AT2G05635	AT2G12880	AT3G24610
AT2G20390	AT2G05642	AT2G13272	AT3G24900
AT2G22980	AT2G05803	AT2G13450	AT3G24982
AT2G23220	AT2G05900	AT2G13623	AT3G25010
AT2G24617	AT2G06500	AT2G13630	AT3G25020
AT2G24620	AT2G12557	AT2G13720	AT3G25720
AT2G26820	AT2G12935	AT2G13770	AT3G27473
AT2G27010	AT2G13272	AT2G13980	AT3G27480
AT2G27630	AT2G13450	AT2G14080	AT3G27490
AT2G29000	AT2G13547	AT2G14095	AT3G27510
AT2G29830	AT2G13550	AT2G14100	AT3G28170
AT2G29880	AT2G13660	AT2G14170	AT3G29080
AT2G29910	AT2G13720	AT2G14285	AT3G29410
AT2G33210	AT2G14045	AT2G14440	AT3G29450
AT2G34110	AT2G14080	AT2G14460	AT3G30320
AT2G34840	AT2G14095	AT2G14700	AT3G30370
AT2G36870	AT2G14100	AT2G15130	AT3G31910
AT2G39320	AT2G14390	AT2G15170	AT3G33293
AT2G40440	AT2G14440	AT2G15180	AT3G33393
AT2G40450	AT2G14460	AT2G15230	AT3G42140
AT2G40460	AT2G14500	AT2G15340	AT3G42380
AT2G41390	AT2G14700	AT2G15420	AT3G42390
AT2G41440	AT2G14800	AT2G15535	AT3G42473
AT2G41445	AT2G15130	AT2G15710	AT3G42550
AT2G41590	AT2G15170	AT2G15930	AT3G43570
AT2G44390	AT2G15180	AT2G16365	AT3G43580
AT2G45930	AT2G15260	AT2G16586	AT3G43910
AT2G46450	AT2G15610	AT2G19200	AT3G43950
AT2G46455	AT2G15710	AT2G19230	AT3G44080
AT3G01345	AT2G16290	AT2G19240	AT3G44090
AT3G04660	AT2G16586	AT2G21100	AT3G44700
AT3G05450	AT2G18410	AT2G21840	AT3G44710
AT3G06990	AT2G19230	AT2G21850	AT3G44713
AT3G11010	AT2G19240	AT2G22340	AT3G44740
AT3G11060	AT2G19550	AT2G22980	AT3G44755
AT3G13240	AT2G19900	AT2G24617	AT3G44784
AT3G16520	AT2G19910	AT2G24620	AT3G44800
AT3G21080	AT2G21030	AT2G25360	AT3G44805
AT3G23110	AT2G21840	AT2G25370	AT3G45443
AT3G23320	AT2G21850	AT2G26820	AT3G46350
AT3G23510	AT2G22340	AT2G27000	AT3G46360
AT3G24255	AT2G22980	AT2G29000	AT3G46370
AT3G24900	AT2G23040	AT2G29910	AT3G46380
AT3G25200	AT2G24617	AT2G30140	AT3G46730
AT3G25720	AT2G24620	AT2G33210	AT3G46980
AT3G26070	AT2G25360	AT2G33435	AT3G47140
AT3G26250	AT2G25370	AT2G34110	AT3G47920
AT3G28170	AT2G27000	AT2G34780	AT3G48320
AT3G29080	AT2G29000	AT2G35075	AT3G50190
AT3G29110	AT2G30280	AT2G39320	AT3G50540
AT3G29375	AT2G32140	AT2G41390	AT3G56300
AT3G29410	AT2G33210	AT2G41400	AT3G58420
AT3G29785	AT2G35075	AT2G41440	AT3G58430
AT3G29796	AT2G35580	AT2G41445	AT3G58910
AT3G30320	AT2G35660	AT2G44195	AT3G60940
AT3G30540	AT2G36550	AT2G44390	AT4G01340
AT3G30820	AT2G40010	AT2G44400	AT4G01595
AT3G31430	AT2G41390	AT2G45930	AT4G01740
AT3G31900	AT2G41480	AT2G46440	AT4G01890
AT3G31910	AT2G41740	AT3G01345	AT4G01910
AT3G31960	AT3G05450	AT3G05450	AT4G01915
AT3G32030	AT3G05780	AT3G06640	AT4G01920
AT3G32040	AT3G06990	AT3G06990	AT4G01925
AT3G32047	AT3G11060	AT3G09330	AT4G01930
AT3G32050	AT3G11405	AT3G11010	AT4G02540
AT3G32090	AT3G12230	AT3G11060	AT4G03292
AT3G32100	AT3G12240	AT3G11350	AT4G03470
AT3G32150	AT3G13240	AT3G11370	AT4G03480
AT3G32260	AT3G13750	AT3G13240	AT4G03490
AT3G32280	AT3G16460	AT3G13440	AT4G03500
AT3G32400	AT3G16480	AT3G16030	AT4G03505
AT3G32960	AT3G16520	AT3G18880	AT4G03630
AT3G33293	AT3G21080	AT3G21210	AT4G03740
AT3G33393	AT3G22080	AT3G21900	AT4G03830
AT3G33494	AT3G22231	AT3G21910	AT4G04260
AT3G42380	AT3G23510	AT3G21960	AT4G05040
AT3G42390	AT3G24255	AT3G23320	AT4G05240
AT3G44090	AT3G24517	AT3G23510	AT4G07350
AT3G44430	AT3G24890	AT3G23740	AT4G07666
AT3G44570	AT3G24982	AT3G24255	AT4G07670
AT3G44580	AT3G25020	AT3G24260	AT4G07740
AT3G44713	AT3G25720	AT3G24900	AT4G07940
AT3G44740	AT3G26240	AT3G24982	AT4G08450
AT3G44755	AT3G26860	AT3G27730	AT4G08874
AT3G44805	AT3G27470	AT3G27980	AT4G09300
AT3G45040	AT3G27473	AT3G27999	AT4G09775
AT3G45252	AT3G27480	AT3G29035	AT4G09840
AT3G45673	AT3G27490	AT3G29050	AT4G09850
AT3G45680	AT3G27510	AT3G29080	AT4G09920
AT3G45760	AT3G28170	AT3G29410	AT4G09940
AT3G46340	AT3G28520	AT3G29796	AT4G10210
AT3G46350	AT3G28820	AT3G30320	AT4G10890
AT3G46360	AT3G29080	AT3G30370	AT4G11490
AT3G46370	AT3G29410	AT3G30540	AT4G11530
AT3G46380	AT3G30320	AT3G30820	AT4G11540
AT3G46400	AT3G30540	AT3G31400	AT4G11550
AT3G46650	AT3G30820	AT3G31401	AT4G11745
AT3G46980	AT3G31400	AT3G31430	AT4G11830
AT3G47140	AT3G31430	AT3G31910	AT4G11960
AT3G47250	AT3G31900	AT3G31950	AT4G12010
AT3G47290	AT3G31910	AT3G31960	AT4G12020
AT3G47390	AT3G31950	AT3G32030	AT4G12170
AT3G47675	AT3G31960	AT3G32040	AT4G12920
AT3G47780	AT3G32030	AT3G32047	AT4G12990
AT3G48620	AT3G32040	AT3G32050	AT4G14096
AT3G48830	AT3G32047	AT3G32052	AT4G14104
AT3G50480	AT3G32050	AT3G32090	AT4G14390
AT3G50540	AT3G32090	AT3G32120	AT4G14905
AT3G50810	AT3G32100	AT3G32130	AT4G16141
AT3G52680	AT3G32120	AT3G32150	AT4G16230
AT3G53342	AT3G32150	AT3G32280	AT4G16740
AT3G58910	AT3G32190	AT3G32400	AT4G16800
AT3G60940	AT3G32260	AT3G32904	AT4G16860
AT4G01340	AT3G32280	AT3G32940	AT4G16880
AT4G01595	AT3G32330	AT3G33293	AT4G16920
AT4G01740	AT3G32400	AT3G33393	AT4G16930
AT4G01910	AT3G32940	AT3G33494	AT4G16940
AT4G01915	AT3G33187	AT3G42140	AT4G16950
AT4G01920	AT3G33293	AT3G42380	AT4G16990
AT4G01925	AT3G33393	AT3G42385	AT4G17000
AT4G01930	AT3G33494	AT3G42390	AT4G17470
AT4G02540	AT3G42155	AT3G42473	AT4G18310
AT4G03292	AT3G42310	AT3G42560	AT4G18860
AT4G04404	AT3G42390	AT3G42570	AT4G19240
AT4G04670	AT3G43550	AT3G42940	AT4G19500
AT4G04680	AT3G43570	AT3G43470	AT4G19510
AT4G04690	AT3G43930	AT3G43583	AT4G19512
AT4G05018	AT3G43940	AT3G43880	AT4G19515
AT4G05030	AT3G44070	AT3G43890	AT4G19520
AT4G05050	AT3G44080	AT3G44430	AT4G19530
AT4G05095	AT3G44100	AT3G44440	AT4G19620
AT4G05631	AT3G44230	AT3G44480	AT4G20930
AT4G07350	AT3G44540	AT3G44570	AT4G21640
AT4G07524	AT3G44570	AT3G44670	AT4G21650
AT4G07666	AT3G44580	AT3G44740	AT4G22400
AT4G07670	AT3G44630	AT3G44755	AT4G22420
AT4G07740	AT3G44670	AT3G44770	AT4G23160
AT4G07820	AT3G44680	AT3G44784	AT4G23390
AT4G07825	AT3G44700	AT3G44785	AT4G23590
AT4G07868	AT3G44710	AT3G44790	AT4G24410
AT4G07932	AT3G44713	AT3G45443	AT4G24980
AT4G07950	AT3G44740	AT3G45525	AT4G27190
AT4G08039	AT3G44755	AT3G45530	AT4G27220
AT4G08073	AT3G44784	AT3G45760	AT4G34780
AT4G08470	AT3G44785	AT3G45990	AT5G02660
AT4G08874	AT3G44790	AT3G46380	AT5G02930
AT4G09860	AT3G44800	AT3G46400	AT5G04400
AT4G09870	AT3G45490	AT3G46410	AT5G05050
AT4G09920	AT3G45525	AT3G46490	AT5G05060
AT4G09940	AT3G45530	AT3G46530	AT5G05400
AT4G10370	AT3G45560	AT3G46980	AT5G05657
AT4G10550	AT3G45577	AT3G47140	AT5G11290
AT4G10613	AT3G45580	AT3G47250	AT5G12090
AT4G10780	AT3G45720	AT3G47290	AT5G17100
AT4G10890	AT3G45760	AT3G47390	AT5G18350
AT4G11000	AT3G46350	AT3G47675	AT5G18880
AT4G11170	AT3G46360	AT3G50480	AT5G24140
AT4G11460	AT3G46370	AT3G51560	AT5G25120
AT4G11490	AT3G46380	AT3G51570	AT5G25230
AT4G11540	AT3G46400	AT3G52830	AT5G25415
AT4G11845	AT3G46530	AT3G53700	AT5G25920
AT4G11900	AT3G46650	AT3G58220	AT5G26140
AT4G12170	AT3G46980	AT3G60940	AT5G28180
AT4G12920	AT3G47140	AT3G61010	AT5G28646
AT4G12990	AT3G47350	AT3G61028	AT5G36930
AT4G13810	AT3G47390	AT4G01340	AT5G37140
AT4G13860	AT3G47580	AT4G01520	AT5G37220
AT4G16162	AT3G47675	AT4G01535	AT5G37620
AT4G16860	AT3G47680	AT4G01595	AT5G37950
AT4G16880	AT3G47920	AT4G01910	AT5G38350
AT4G16890	AT3G49970	AT4G01915	AT5G39390
AT4G16900	AT3G50180	AT4G01920	AT5G39920
AT4G16920	AT3G50240	AT4G01925	AT5G41750
AT4G16930	AT3G50480	AT4G01930	AT5G41840
AT4G16940	AT3G50540	AT4G02540	AT5G42825
AT4G16950	AT3G50810	AT4G03292	AT5G42965
AT4G16960	AT3G53710	AT4G03940	AT5G43200
AT4G16990	AT3G55810	AT4G04260	AT5G43360
AT4G17000	AT3G57460	AT4G04601	AT5G43570
AT4G17010	AT3G57470	AT4G05040	AT5G43730
AT4G18310	AT3G58220	AT4G05050	AT5G43740
AT4G18860	AT3G60940	AT4G05631	AT5G44510
AT4G19080	AT3G61010	AT4G07408	AT5G45070
AT4G19090	AT3G61028	AT4G07524	AT5G45080
AT4G19095	AT3G62440	AT4G07666	AT5G45090
AT4G19240	AT4G01340	AT4G07670	AT5G45095
AT4G19410	AT4G01595	AT4G07740	AT5G45220
AT4G19480	AT4G01910	AT4G07786	AT5G45230
AT4G19490	AT4G01915	AT4G07940	AT5G45240
AT4G19500	AT4G01920	AT4G08039	AT5G45490
AT4G19510	AT4G01925	AT4G08180	AT5G45500
AT4G19512	AT4G01930	AT4G08470	AT5G45510
AT4G19515	AT4G02430	AT4G08560	AT5G46510
AT4G19520	AT4G02540	AT4G08868	AT5G46520
AT4G19530	AT4G03292	AT4G08874	AT5G47260
AT4G19620	AT4G03470	AT4G09690	AT5G47280
AT4G19630	AT4G03480	AT4G09870	AT5G48575
AT4G20210	AT4G03490	AT4G10210	AT5G48770
AT4G20220	AT4G03500	AT4G10370	AT5G48780
AT4G20350	AT4G03505	AT4G10540	AT5G49140
AT4G20450	AT4G03830	AT4G10613	AT5G49440
AT4G20480	AT4G04670	AT4G10780	AT5G49500
AT4G20700	AT4G04680	AT4G10820	AT5G50140
AT4G20710	AT4G04690	AT4G11170	AT5G51195
AT4G21260	AT4G04810	AT4G12010	AT5G51630
AT4G22400	AT4G05040	AT4G12020	AT5G54000
AT4G22420	AT4G05050	AT4G13860	AT5G54020
AT4G23160	AT4G05210	AT4G13920	AT5G54040
AT4G23180	AT4G05360	AT4G14905	AT5G54050
AT4G23310	AT4G05450	AT4G15290	AT5G54700
AT4G23390	AT4G05553	AT4G16141	AT5G54710
AT4G23590	AT4G08039	AT4G16180	AT5G54720
AT4G24860	AT4G08073	AT4G16550	AT5G59616
AT4G24980	AT4G09860	AT4G16807	AT5G59650
AT5G01150	AT4G09930	AT4G16860	AT5G59660
AT5G02330	AT4G10310	AT4G16880	AT5G59670
AT5G04730	AT4G10613	AT4G16890	AT5G59680
AT5G05400	AT4G10767	AT4G16900	AT5G60260
AT5G05657	AT4G10780	AT4G16920	ATMG00040
AT5G05880	AT4G10880	AT4G16930	ATMG01170
AT5G16486	AT4G10890	AT4G16940
AT5G17100	AT4G11000	AT4G16950
AT5G18350	AT4G11410	AT4G17990
AT5G20450	AT4G12840	AT4G17998
AT5G20470	AT4G12920	AT4G18310
AT5G24060	AT4G12990	AT4G18680
AT5G25230	AT4G13810	AT4G18860
AT5G25415	AT4G13860	AT4G19080
AT5G25870	AT4G14030	AT4G19090
AT5G25920	AT4G14370	AT4G19095
AT5G26140	AT4G14905	AT4G19240
AT5G26160	AT4G14980	AT4G19390
AT5G26270	AT4G15056	AT4G19410
AT5G26622	AT4G15310	AT4G19470
AT5G26840	AT4G15420	AT4G19480
AT5G26912	AT4G15530	AT4G19490
AT5G27080	AT4G16141	AT4G19500
AT5G27100	AT4G16180	AT4G19510
AT5G27660	AT4G16807	AT4G19515
AT5G28090	AT4G16860	AT4G19520
AT5G28400	AT4G16880	AT4G19530
AT5G29560	AT4G16890	AT4G19540
AT5G29624	AT4G16900	AT4G20095
AT5G33330	AT4G16920	AT4G20450
AT5G33806	AT4G16930	AT4G20700
AT5G33898	AT4G16940	AT4G23160
AT5G34780	AT4G16950	AT4G23390
AT5G35450	AT4G17470	AT4G23590
AT5G36228	AT4G18860	AT4G24980
AT5G36930	AT4G19240	AT4G26555
AT5G37140	AT4G19410	AT4G27190
AT5G37620	AT4G19480	AT4G27220
AT5G37950	AT4G19490	AT4G29090
AT5G38050	AT4G19500	AT4G36120
AT5G38317	AT4G19510	AT5G01260
AT5G38344	AT4G19512	AT5G02330
AT5G38680	AT4G19515	AT5G02350
AT5G38690	AT4G19520	AT5G02670
AT5G39390	AT4G19530	AT5G02930
AT5G39460	AT4G20430	AT5G05657
AT5G39471	AT4G20450	AT5G11290
AT5G39920	AT4G21210	AT5G16486
AT5G40910	AT4G22400	AT5G16720
AT5G41660	AT4G22410	AT5G16980
AT5G41740	AT4G22420	AT5G17100
AT5G41750	AT4G22800	AT5G17880
AT5G41840	AT4G23160	AT5G17890
AT5G42591	AT4G23390	AT5G17900
AT5G42700	AT4G23590	AT5G17990
AT5G42965	AT4G24410	AT5G18350
AT5G43030	AT4G31350	AT5G20450
AT5G43040	AT4G33905	AT5G20470
AT5G43730	AT4G36140	AT5G22130
AT5G43740	AT4G39930	AT5G23410
AT5G43910	AT5G01330	AT5G24940
AT5G45070	AT5G02270	AT5G25230
AT5G45080	AT5G02930	AT5G25415
AT5G45090	AT5G05050	AT5G26140
AT5G45095	AT5G05060	AT5G26160
AT5G45220	AT5G05400	AT5G26580
AT5G45230	AT5G05657	AT5G26912
AT5G45240	AT5G05900	AT5G27100
AT5G45430	AT5G07150	AT5G27130
AT5G45440	AT5G07570	AT5G28190
AT5G45450	AT5G09480	AT5G28350
AT5G45490	AT5G09710	AT5G28410
AT5G45500	AT5G12090	AT5G28420
AT5G45510	AT5G12280	AT5G28646
AT5G45640	AT5G16486	AT5G29560
AT5G46310	AT5G17100	AT5G29624
AT5G46510	AT5G17880	AT5G33806
AT5G46520	AT5G17890	AT5G33898
AT5G47260	AT5G17920	AT5G34780
AT5G47280	AT5G18350	AT5G35917
AT5G47290	AT5G18880	AT5G35920
AT5G48200	AT5G21070	AT5G36930
AT5G48570	AT5G24355	AT5G37140
AT5G48770	AT5G25230	AT5G37620
AT5G48780	AT5G25415	AT5G37950
AT5G48790	AT5G26140	AT5G37970
AT5G49140	AT5G26260	AT5G38000
AT5G49440	AT5G26270	AT5G38350
AT5G49900	AT5G27100	AT5G39390
AT5G50140	AT5G27260	AT5G39471
AT5G52930	AT5G27360	AT5G39770
AT5G52940	AT5G27890	AT5G39920
AT5G54020	AT5G28030	AT5G40910
AT5G54040	AT5G28190	AT5G41530
AT5G54050	AT5G29613	AT5G41540
AT5G59060	AT5G29624	AT5G41740
AT5G59260	AT5G35450	AT5G41750
AT5G59650	AT5G35603	AT5G42591
AT5G59660	AT5G35604	AT5G43030
AT5G59670	AT5G36228	AT5G43040
AT5G59680	AT5G36870	AT5G43730
AT5G60260	AT5G36930	AT5G43740
AT5G61710	AT5G37620	AT5G43910
AT5G65050	AT5G37760	AT5G44578
AT5G66052	AT5G37950	AT5G44970
AT5G67040	AT5G37970	AT5G45070
ATMG00040	AT5G38000	AT5G45080
ATMG01170	AT5G38260	AT5G45090
	AT5G38270	AT5G45095
	AT5G38317	AT5G45220
	AT5G38350	AT5G45230
	AT5G38390	AT5G45240
	AT5G39280	AT5G45490
	AT5G39290	AT5G45500
	AT5G39770	AT5G45510
	AT5G39920	AT5G46310
	AT5G40220	AT5G46510
	AT5G41660	AT5G46520
	AT5G41740	AT5G46610
	AT5G41750	AT5G46630
	AT5G41840	AT5G47260
	AT5G42591	AT5G47280
	AT5G42700	AT5G49290
	AT5G42825	AT5G49440
	AT5G42965	AT5G49500
	AT5G43030	AT5G49870
	AT5G43040	AT5G49970
	AT5G43050	AT5G50136
	AT5G43300	AT5G50140
	AT5G43360	AT5G51195
	AT5G43390	AT5G51730
	AT5G43570	AT5G52090
	AT5G43600	AT5G53050
	AT5G43730	AT5G54020
	AT5G43740	AT5G54040
	AT5G43745	AT5G54050
	AT5G43755	AT5G56470
	AT5G44850	AT5G59260
	AT5G44960	AT5G61710
	AT5G44970	AT5G65050
	AT5G44973	AT5G67040
	AT5G44980	ATMG00040
	AT5G45420	ATMG01170
	AT5G45430
	AT5G45440
	AT5G45450
	AT5G45460
	AT5G45469
	AT5G45490
	AT5G45500
	AT5G45510
	AT5G45730
	AT5G46000
	AT5G46010
	AT5G46310
	AT5G46510
	AT5G46630
	AT5G47260
	AT5G47280
	AT5G47290
	AT5G48575
	AT5G48610
	AT5G48630
	AT5G48770
	AT5G48780
	AT5G48790
	AT5G49140
	AT5G49440
	AT5G49500
	AT5G49640
	AT5G49870
	AT5G51195
	AT5G54020
	AT5G54040
	AT5G54050
	AT5G54290
	AT5G54670
	AT5G59616
	AT5G59650
	AT5G59660
	AT5G59670
	AT5G59680
	AT5G60260
	AT5G63990
	ATMG01170
