# Supplementary material for: Substantial deletion overlap among divergent Arabidopsis genomes revealed by intersection of short reads and tiling arrays
Source: Genome Biol. 2010 Jan 12;11(1):R4. doi: 10.1186/gb-2010-11-1-r4 (PMC2847716; doi:10.1186/gb-2010-11-1-r4)
Supplement: Additional file 7 — Script for computing the UHTS coverage and signal ratio of array tiles. [file gb-2010-11-1-r4-S7.r]

#@author Luca Santuari
#@place University of Lausanne, Switzerland
#@contact luca.santuari(at)unil.ch
#@date 13/10/2009

#set path to PILEUP directory
setwd("/admin/sample_data/PILEUP/")

#strain name
strain <- "EIL0"

#genome release
genome_release <- "TAIR8"

#Load the coverage files
#each file corresponds to a chromosome and has one line for each base pair position.
#Each line contains the coverage depth at that specific base pair position

#CHRlist <- c("Chr1", "Chr2", "Chr3", "Chr4", "Chr5", "ChrC", "ChrM")
CHRlist <- c("Chr1")

cov <- vector(mode="list", length=length(CHRlist))
names(cov) <- CHRlist
for ( chr in CHRlist )
{
print(paste("Loading coverage for chromosome",chr))
cov[[chr]] <- read.table(file=paste(chr, ".pileup", sep=""), sep="\t", header=FALSE)[,1]
}


#The RData file containing a data.frame object with the signals for the probes on the tiling array 
#annotated with respect to the TAIR8 genome release. Only probes with single perfect match on the genome
#are present.
#
#This annotation is based on the Affymetrix BPMAP specification available at:
# http://www.affymetrix.com/support/downloads/library_files/arabidopsis_tiling_libraryfile.zip 
#The columns are the following:
#
#xpos      x position on the array    
#ypos 		 y position on the array
#chr 		 TAIR8 chromosome where the probe sequence is
#bpstart   TAIR8 position of the probe sequence
#seq		 Probe sequence
#control1 First control array
#control2 Second control array
#accession1 First accession array
#accession2 Second accession array
#
#signals from the four arrays have been quantile normalized together using the normalize.quantiles function in the BioConductor package preprocessCore
# 
#the R object is called "anno"
#
#load the sample annotation for Chr1
load("../TAIR8_Chr1_sample_anno.rda")

#load tile positions
tile.pos.chr <- vector(mode="list", length=length(CHRlist))
names(tile.pos.chr) <- CHRlist

for(chr in CHRlist)
{
print(paste("Loading positions for chromosome",chr))
tile.pos.chr[[chr]] <- unlist(anno[anno$chr==chr,]$bpstart) 
}

#only single perfect matches are considered
type <- "unique"

#for(chr in CHRlist)
#{
	
chr <- CHRlist[1]

resultDataFrame <- data.frame()

print(paste(chr))

tile.pos <- tile.pos.chr[[chr]]

    sig.control1 <- anno[anno$chr==chr,]$control1
	sig.control2 <- anno[anno$chr==chr,]$control2
	sig.accession1 <- anno[anno$chr==chr,]$accession1
	sig.accession2 <- anno[anno$chr==chr,]$accession2
	
	resultDataFrame <- rbind(resultDataFrame,cbind(genome_release,chr,tile.pos,sig.control1,sig.control2,sig.accession1,sig.accession2))
	
rownames(resultDataFrame) <- 1:nrow(resultDataFrame)
resultDataFrame$tile.pos <- as.integer(as.vector(resultDataFrame$tile.pos))

#data conversion. R originally loads the numeric columns as factors 
resultDataFrame$sig.control1 <- as.numeric(as.vector(resultDataFrame$sig.control1))
resultDataFrame$sig.control2 <- as.numeric(as.vector(resultDataFrame$sig.control2))

resultDataFrame$sig.accession1 <- as.numeric(as.vector(resultDataFrame$sig.accession1))
resultDataFrame$sig.accession2 <- as.numeric(as.vector(resultDataFrame$sig.accession2))

	
	#compute the mean coverage depth across the tile genomic positions
	tair.cov <- seq(0,0,length=length(tile.pos))
	for(i in 0:24){
	tair.cov <- tair.cov + cov[[chr]][tile.pos+i]
	}
	tair.cov <- tair.cov/25
	
	resultDataFrame <- cbind(resultDataFrame, mean.cov=tair.cov)

#compute the log2 ratio of the tiling array signals
resultDataFrame <- cbind(resultDataFrame,log2.ratio.sig=apply(resultDataFrame[,4:7],1,function(x){log2(mean(x[3:4])/mean(x[1:2]))}))

#save the file
save(file=paste(chr,"_table_",type,"_tiles.RData",sep=""), resultDataFrame, compress=T)

#for(chr in CHRlist)
#}
