# Supplementary material for: Substantial deletion overlap among divergent Arabidopsis genomes revealed by intersection of short reads and tiling arrays
Source: Genome Biol. 2010 Jan 12;11(1):R4. doi: 10.1186/gb-2010-11-1-r4 (PMC2847716; doi:10.1186/gb-2010-11-1-r4)
Supplement: Additional file 8 — Script for deletion prediction based on intersection of UHTS coverage and tiling array signal. [file gb-2010-11-1-r4-S8.r]

#@author Luca Santuari
#@place University of Lausanne, Switzerland
#@contact luca.santuari(at)unil.ch
#@date 13/10/2009

#Get endpoints for large deleted regions

#CHRlist <- c("Chr1", "Chr2", "Chr3", "Chr4", "Chr5", "ChrC", "ChrM")

CHRlist <- c("Chr1")

strain <- "EIL0"

print(strain)

type <- "unique"

del <- data.frame()

threshold <- -1
print(threshold)


setwd("/admin/sample_data")


#for(chr in CHRlist){

#chr <- "Chr1"
print(chr)
#table with genome data generated from file Whole_Genome_Short_Read_Coverage_vs_Tiling_Array_Analysis.R
load("TAIR8_Chr1_sample_anno.rda")

resultDataFrame <- resultDataFrame[order(resultDataFrame$tile.pos),]

#get position for tiles with mean coverage equal to zero and tiling array signal below the threshold
pos <- resultDataFrame$tile.pos[resultDataFrame$mean.cov==0 & resultDataFrame$log2.ratio.sig < threshold]
#tiles should be no more than 10 bp far apart one from another
idx <- which(diff(pos)>40)

start.idx <- end.idx <- vector(length=0)

for(j in 1:(length(idx)-1)){
	#j <- 1
	if(j%%1000==0){print(j)}
	
	start.del <- pos[(idx[j]+1)]
	end.del <- pos[idx[(j+1)]]
	
	#if(min(d.table$log2.ratio.sig[which(d.table$tile.pos>=start.del&d.table$tile.pos<=(end.del+24))])<threshold){
		
	start.idx <- c(start.idx, start.del)
	end.idx <- c(end.idx, end.del)
	
	#}

#print(c(j,pos[(idx1[j]+1)],pos[idx1[(j+1)]], pos[idx1[(j+1)]]-pos[(idx1[j]+1)]))

#for(j in 1:(length(idx)-1)){
}

del <- rbind(del,data.frame(chr=chr,start.pos=start.idx,end.pos=(end.idx+24),size.bp=(end.idx-start.idx+25)))

#for(chr in CHRlist){
#}

save(file="Chr1_deletions.rda",del,compress=T)

##check genes (mRNA) across deletions

#load the GFF file from the TAIR8 genome release available at 
# ftp://ftp.arabidopsis.org/home/tair/Genes/TAIR8_genome_release/TAIR8_gff3/TAIR8_GFF3_genes.gff
gff <- read.table("TAIR8_GFF3_genes.gff", header=F)
names(gff) <- c("chr","genome","feature","start","end","score","strand","phase","attribute")
#focus only on the first gene model
gff.pc <- gff[grep("\\.1",gff$attribute),]

cds <- gff.pc[grep("CDS",gff.pc$feature),]
cds$attribute <- substr(cds$attribute,8,16)

strain <- "EIL0"

print(strain)

type <- "unique"

threshold <- -1
print(threshold)

load("Chr1_Deletions.rda")

#check for deletion in the coding sequence of the genes

print("CDS")

gene.del <- data.frame()

#for(chr in CHRlist){
chr <- "Chr1"	

print(chr)

del.chr <- del[del$chr==chr,]

cds.chr <- cds[grep(chr, cds$chr),]

for(n in 1:nrow(del.chr)){

s <- del.chr[n,]$start.pos
e <- del.chr[n,]$end.pos
	
idx	 <- which(	(cds.chr[,4]>=s&cds.chr[,4]<=e) | (cds.chr[,5]>=s&cds.chr[,5]<=e) | (cds.chr[,4]<=s&cds.chr[,5]>=e) )

#print(length(idx))

if(length(idx)>0){
	
geneID <- cds.chr$attribute[idx[1]]

gene.cds <- cds.chr[grep(geneID, cds.chr$attribute),]
cds.len <- sum(gene.cds$end-gene.cds$start)+nrow(gene.cds)

for(j in idx){

cds.start <- cds.chr$start[j]
cds.end <- cds.chr$end[j]

del.size <- min(e,cds.end)-max(s,cds.start)+1

gene.del <- rbind(gene.del, data.frame(genome="TAIR8", chr=chr, geneID=geneID, cds.start=cds.start, cds.end=cds.end, del.start=s, del.end=e, del.size=e-s+1, cds.len=cds.len))	

#for(j in idx){	
}
#if(length(idx)>0){
}

#for(n in nrow(del)){	
}


#for(chr in CHRlist){
#}	

save(file="gene_deletions_CDS.rda",gene.del,compress=T)
